# Supplementary material for: Causality between sarcopenia and diabetic nephropathy: a bidirectional Mendelian randomization study
Source: Front Endocrinol (Lausanne). 2023 May 22;14:1188972. doi: 10.3389/fendo.2023.1188972 (PMC10239922; doi:10.3389/fendo.2023.1188972)
Supplement: Supplementary file 1 [file DataSheet_1.csv]

	SNP	effect_allele.exposure	other_allele.exposure	effect_allele.outcome	other_allele.outcome	beta.exposure	beta.outcome	eaf.exposure	eaf.outcome	remove	palindromic	ambiguous	id.outcome	chr	pos	se.outcome	samplesize.outcome	pval.outcome	outcome	originalname.outcome	outcome.deprecated	mr_keep.outcome	data_source.outcome	proxy.outcome	target_snp.outcome	proxy_snp.outcome	target_a1.outcome	target_a2.outcome	proxy_a1.outcome	proxy_a2.outcome	pos.exposure	samplesize.exposure	se.exposure	pval.exposure	chr.exposure	id.exposure	exposure	mr_keep.exposure	pval_origin.exposure	data_source.exposure	action	mr_keep
1	rs10054046	C	T	C	T	-0.0175416	-7.00E-04	0.807733	0.8209	FALSE	FALSE	FALSE	finn-b-DM_NEPHROPATHY_EXMORE	5	158309683	0.0335	NA	0.9845	Diabetic nephropathy (more controls excluded) || id:finn-b-DM_NEPHROPATHY_EXMORE	Diabetic nephropathy (more controls excluded)	Diabetic nephropathy (more controls excluded) || ||	TRUE	igd	NA	NA	NA	NA	NA	NA	NA	158309683	244730	0.00321944	3.40E-09	5	ebi-a-GCST90000027	Appendicular lean mass || id:ebi-a-GCST90000027	TRUE	reported	igd	2	TRUE
2	rs10092179	G	A	G	A	-0.0202474	-0.0117	0.404844	0.3927	FALSE	FALSE	FALSE	finn-b-DM_NEPHROPATHY_EXMORE	8	145032302	0.0264	NA	0.657099	Diabetic nephropathy (more controls excluded) || id:finn-b-DM_NEPHROPATHY_EXMORE	Diabetic nephropathy (more controls excluded)	Diabetic nephropathy (more controls excluded) || ||	TRUE	igd	NA	NA	NA	NA	NA	NA	NA	145032302	244730	0.00260075	1.20E-15	8	ebi-a-GCST90000027	Appendicular lean mass || id:ebi-a-GCST90000027	TRUE	reported	igd	2	TRUE
3	rs10171272	A	C	A	C	0.0163054	-0.0272	0.303214	0.2031	FALSE	FALSE	FALSE	finn-b-DM_NEPHROPATHY_EXMORE	2	25946636	0.0322	NA	0.3983	Diabetic nephropathy (more controls excluded) || id:finn-b-DM_NEPHROPATHY_EXMORE	Diabetic nephropathy (more controls excluded)	Diabetic nephropathy (more controls excluded) || ||	TRUE	igd	NA	NA	NA	NA	NA	NA	NA	25946636	244730	0.0027536	9.40E-10	2	ebi-a-GCST90000027	Appendicular lean mass || id:ebi-a-GCST90000027	TRUE	reported	igd	2	TRUE
4	rs10202701	T	C	T	C	0.0249771	-0.0541	0.543109	0.5342	FALSE	FALSE	FALSE	finn-b-DM_NEPHROPATHY_EXMORE	2	232328681	0.0259	NA	0.0369803	Diabetic nephropathy (more controls excluded) || id:finn-b-DM_NEPHROPATHY_EXMORE	Diabetic nephropathy (more controls excluded)	Diabetic nephropathy (more controls excluded) || ||	TRUE	igd	NA	NA	NA	NA	NA	NA	NA	232328681	244730	0.00253881	5.40E-24	2	ebi-a-GCST90000027	Appendicular lean mass || id:ebi-a-GCST90000027	TRUE	reported	igd	2	TRUE
5	rs10203386	A	T	A	T	-0.0258254	0.0466	0.451736	0.3951	FALSE	TRUE	TRUE	finn-b-DM_NEPHROPATHY_EXMORE	2	25136866	0.0264	NA	0.0773998	Diabetic nephropathy (more controls excluded) || id:finn-b-DM_NEPHROPATHY_EXMORE	Diabetic nephropathy (more controls excluded)	Diabetic nephropathy (more controls excluded) || ||	TRUE	igd	NA	NA	NA	NA	NA	NA	NA	25136866	244730	0.00253642	1.10E-24	2	ebi-a-GCST90000027	Appendicular lean mass || id:ebi-a-GCST90000027	TRUE	reported	igd	2	FALSE
6	rs10211596	A	G	A	G	0.0205578	-0.0077	0.533378	0.6541	FALSE	FALSE	FALSE	finn-b-DM_NEPHROPATHY_EXMORE	2	233699415	0.0272	NA	0.776101	Diabetic nephropathy (more controls excluded) || id:finn-b-DM_NEPHROPATHY_EXMORE	Diabetic nephropathy (more controls excluded)	Diabetic nephropathy (more controls excluded) || ||	TRUE	igd	NA	NA	NA	NA	NA	NA	NA	233699415	244730	0.00252924	3.50E-15	2	ebi-a-GCST90000027	Appendicular lean mass || id:ebi-a-GCST90000027	TRUE	reported	igd	2	TRUE
7	rs10283100	G	A	G	A	0.0596987	0.0658	0.944363	0.9246	FALSE	FALSE	FALSE	finn-b-DM_NEPHROPATHY_EXMORE	8	120596023	0.0497	NA	0.1856	Diabetic nephropathy (more controls excluded) || id:finn-b-DM_NEPHROPATHY_EXMORE	Diabetic nephropathy (more controls excluded)	Diabetic nephropathy (more controls excluded) || ||	TRUE	igd	NA	NA	NA	NA	NA	NA	NA	120596023	244730	0.00555276	7.40E-29	8	ebi-a-GCST90000027	Appendicular lean mass || id:ebi-a-GCST90000027	TRUE	reported	igd	2	TRUE
8	rs1040977	T	C	T	C	-0.0230556	0.0317	0.165881	0.114	FALSE	FALSE	FALSE	finn-b-DM_NEPHROPATHY_EXMORE	9	95554873	0.0405	NA	0.4336	Diabetic nephropathy (more controls excluded) || id:finn-b-DM_NEPHROPATHY_EXMORE	Diabetic nephropathy (more controls excluded)	Diabetic nephropathy (more controls excluded) || ||	TRUE	igd	NA	NA	NA	NA	NA	NA	NA	95554873	244730	0.00342814	2.10E-11	9	ebi-a-GCST90000027	Appendicular lean mass || id:ebi-a-GCST90000027	TRUE	reported	igd	2	TRUE
9	rs10425259	A	G	A	G	-0.0147189	0.0428	0.38076	0.3666	FALSE	FALSE	FALSE	finn-b-DM_NEPHROPATHY_EXMORE	19	47492475	0.0268	NA	0.1099	Diabetic nephropathy (more controls excluded) || id:finn-b-DM_NEPHROPATHY_EXMORE	Diabetic nephropathy (more controls excluded)	Diabetic nephropathy (more controls excluded) || ||	TRUE	igd	NA	NA	NA	NA	NA	NA	NA	47492475	244730	0.00262938	8.20E-09	19	ebi-a-GCST90000027	Appendicular lean mass || id:ebi-a-GCST90000027	TRUE	reported	igd	2	TRUE
10	rs1042725	T	C	T	C	-0.0535131	0.0569	0.493072	0.474	FALSE	FALSE	FALSE	finn-b-DM_NEPHROPATHY_EXMORE	12	66358347	0.0259	NA	0.0282202	Diabetic nephropathy (more controls excluded) || id:finn-b-DM_NEPHROPATHY_EXMORE	Diabetic nephropathy (more controls excluded)	Diabetic nephropathy (more controls excluded) || ||	TRUE	igd	NA	NA	NA	NA	NA	NA	NA	66358347	244730	0.00253492	1.20E-101	12	ebi-a-GCST90000027	Appendicular lean mass || id:ebi-a-GCST90000027	TRUE	reported	igd	2	TRUE
11	rs10427685	G	C	G	C	0.0330331	0.0094	0.063912	0.05997	FALSE	TRUE	FALSE	finn-b-DM_NEPHROPATHY_EXMORE	22	46440359	0.0549	NA	0.8636	Diabetic nephropathy (more controls excluded) || id:finn-b-DM_NEPHROPATHY_EXMORE	Diabetic nephropathy (more controls excluded)	Diabetic nephropathy (more controls excluded) || ||	TRUE	igd	NA	NA	NA	NA	NA	NA	NA	46440359	244730	0.00529137	4.40E-10	22	ebi-a-GCST90000027	Appendicular lean mass || id:ebi-a-GCST90000027	TRUE	reported	igd	2	TRUE
12	rs10453441	G	A	G	A	-0.0140157	0.014	0.401965	0.3982	FALSE	FALSE	FALSE	finn-b-DM_NEPHROPATHY_EXMORE	22	46363739	0.0278	NA	0.613501	Diabetic nephropathy (more controls excluded) || id:finn-b-DM_NEPHROPATHY_EXMORE	Diabetic nephropathy (more controls excluded)	Diabetic nephropathy (more controls excluded) || ||	TRUE	igd	NA	NA	NA	NA	NA	NA	NA	46363739	244730	0.0026248	8.50E-09	22	ebi-a-GCST90000027	Appendicular lean mass || id:ebi-a-GCST90000027	TRUE	reported	igd	2	TRUE
13	rs1047891	A	C	A	C	0.0280527	-0.0214	0.315582	0.3238	FALSE	FALSE	FALSE	finn-b-DM_NEPHROPATHY_EXMORE	2	211540507	0.0277	NA	0.4406	Diabetic nephropathy (more controls excluded) || id:finn-b-DM_NEPHROPATHY_EXMORE	Diabetic nephropathy (more controls excluded)	Diabetic nephropathy (more controls excluded) || ||	TRUE	igd	NA	NA	NA	NA	NA	NA	NA	211540507	244730	0.00270748	6.30E-27	2	ebi-a-GCST90000027	Appendicular lean mass || id:ebi-a-GCST90000027	TRUE	reported	igd	2	TRUE
14	rs10483727	C	T	C	T	-0.0341265	-0.0018	0.611286	0.7102	FALSE	FALSE	FALSE	finn-b-DM_NEPHROPATHY_EXMORE	14	61072875	0.0284	NA	0.9508	Diabetic nephropathy (more controls excluded) || id:finn-b-DM_NEPHROPATHY_EXMORE	Diabetic nephropathy (more controls excluded)	Diabetic nephropathy (more controls excluded) || ||	TRUE	igd	NA	NA	NA	NA	NA	NA	NA	61072875	244730	0.00261756	7.10E-41	14	ebi-a-GCST90000027	Appendicular lean mass || id:ebi-a-GCST90000027	TRUE	reported	igd	2	TRUE
15	rs1056747	G	A	G	A	-0.0226636	0.0342	0.411809	0.4292	FALSE	FALSE	FALSE	finn-b-DM_NEPHROPATHY_EXMORE	9	35690102	0.0261	NA	0.1903	Diabetic nephropathy (more controls excluded) || id:finn-b-DM_NEPHROPATHY_EXMORE	Diabetic nephropathy (more controls excluded)	Diabetic nephropathy (more controls excluded) || ||	TRUE	igd	NA	NA	NA	NA	NA	NA	NA	35690102	244730	0.00258649	5.10E-18	9	ebi-a-GCST90000027	Appendicular lean mass || id:ebi-a-GCST90000027	TRUE	reported	igd	2	TRUE
16	rs1064048	T	C	T	C	0.0579185	-0.0667	0.061192	0.0404	FALSE	FALSE	FALSE	finn-b-DM_NEPHROPATHY_EXMORE	12	3392663	0.0662	NA	0.3134	Diabetic nephropathy (more controls excluded) || id:finn-b-DM_NEPHROPATHY_EXMORE	Diabetic nephropathy (more controls excluded)	Diabetic nephropathy (more controls excluded) || ||	TRUE	igd	NA	NA	NA	NA	NA	NA	NA	3392663	244730	0.00534451	9.20E-29	12	ebi-a-GCST90000027	Appendicular lean mass || id:ebi-a-GCST90000027	TRUE	reported	igd	2	TRUE
17	rs10657263	G	C	G	C	-0.0156837	-0.0253	0.547877	0.5595	FALSE	TRUE	TRUE	finn-b-DM_NEPHROPATHY_EXMORE	11	49690460	0.0471	NA	0.590999	Diabetic nephropathy (more controls excluded) || id:finn-b-DM_NEPHROPATHY_EXMORE	Diabetic nephropathy (more controls excluded)	Diabetic nephropathy (more controls excluded) || ||	TRUE	igd	NA	NA	NA	NA	NA	NA	NA	49690460	244730	0.00256107	1.90E-10	11	ebi-a-GCST90000027	Appendicular lean mass || id:ebi-a-GCST90000027	TRUE	reported	igd	2	FALSE
18	rs10686842	TAAA	T	TAAA	T	0.0220392	0.0037	0.631649	0.6657	FALSE	FALSE	FALSE	finn-b-DM_NEPHROPATHY_EXMORE	19	18394549	0.0273	NA	0.8913	Diabetic nephropathy (more controls excluded) || id:finn-b-DM_NEPHROPATHY_EXMORE	Diabetic nephropathy (more controls excluded)	Diabetic nephropathy (more controls excluded) || ||	TRUE	igd	NA	NA	NA	NA	NA	NA	NA	18394549	244730	0.00265399	3.00E-17	19	ebi-a-GCST90000027	Appendicular lean mass || id:ebi-a-GCST90000027	TRUE	reported	igd	2	TRUE
19	rs10770653	T	G	T	G	0.028285	-0.0283	0.689839	0.7903	FALSE	FALSE	FALSE	finn-b-DM_NEPHROPATHY_EXMORE	12	20573129	0.0316	NA	0.3717	Diabetic nephropathy (more controls excluded) || id:finn-b-DM_NEPHROPATHY_EXMORE	Diabetic nephropathy (more controls excluded)	Diabetic nephropathy (more controls excluded) || ||	TRUE	igd	NA	NA	NA	NA	NA	NA	NA	20573129	244730	0.00273739	4.60E-27	12	ebi-a-GCST90000027	Appendicular lean mass || id:ebi-a-GCST90000027	TRUE	reported	igd	2	TRUE
20	rs10776560	T	C	T	C	-0.0153867	-0.0025	0.498805	0.3687	FALSE	FALSE	FALSE	finn-b-DM_NEPHROPATHY_EXMORE	10	50542358	0.0267	NA	0.9244	Diabetic nephropathy (more controls excluded) || id:finn-b-DM_NEPHROPATHY_EXMORE	Diabetic nephropathy (more controls excluded)	Diabetic nephropathy (more controls excluded) || ||	TRUE	igd	NA	NA	NA	NA	NA	NA	NA	50542358	244730	0.00253732	5.00E-10	10	ebi-a-GCST90000027	Appendicular lean mass || id:ebi-a-GCST90000027	TRUE	reported	igd	2	TRUE
21	rs10784484	A	G	A	G	0.0278191	0.0192	0.766361	0.8499	FALSE	FALSE	FALSE	finn-b-DM_NEPHROPATHY_EXMORE	12	65995727	0.0363	NA	0.5968	Diabetic nephropathy (more controls excluded) || id:finn-b-DM_NEPHROPATHY_EXMORE	Diabetic nephropathy (more controls excluded)	Diabetic nephropathy (more controls excluded) || ||	TRUE	igd	NA	NA	NA	NA	NA	NA	NA	65995727	244730	0.00299176	3.80E-21	12	ebi-a-GCST90000027	Appendicular lean mass || id:ebi-a-GCST90000027	TRUE	reported	igd	2	TRUE
22	rs10807137	T	C	T	C	-0.0444976	0.0565	0.824839	0.854	FALSE	FALSE	FALSE	finn-b-DM_NEPHROPATHY_EXMORE	6	34183026	0.0373	NA	0.1305	Diabetic nephropathy (more controls excluded) || id:finn-b-DM_NEPHROPATHY_EXMORE	Diabetic nephropathy (more controls excluded)	Diabetic nephropathy (more controls excluded) || ||	TRUE	igd	NA	NA	NA	NA	NA	NA	NA	34183026	244730	0.00333816	1.30E-40	6	ebi-a-GCST90000027	Appendicular lean mass || id:ebi-a-GCST90000027	TRUE	reported	igd	2	TRUE
23	rs10821727	T	C	T	C	0.0181674	-0.0106	0.777977	0.7426	FALSE	FALSE	FALSE	finn-b-DM_NEPHROPATHY_EXMORE	10	62099113	0.0294	NA	0.717999	Diabetic nephropathy (more controls excluded) || id:finn-b-DM_NEPHROPATHY_EXMORE	Diabetic nephropathy (more controls excluded)	Diabetic nephropathy (more controls excluded) || ||	TRUE	igd	NA	NA	NA	NA	NA	NA	NA	62099113	244730	0.00307435	2.60E-09	10	ebi-a-GCST90000027	Appendicular lean mass || id:ebi-a-GCST90000027	TRUE	reported	igd	2	TRUE
24	rs10824307	C	G	C	G	-0.019772	-0.0151	0.647256	0.6676	FALSE	TRUE	FALSE	finn-b-DM_NEPHROPATHY_EXMORE	10	77185310	0.0274	NA	0.5806	Diabetic nephropathy (more controls excluded) || id:finn-b-DM_NEPHROPATHY_EXMORE	Diabetic nephropathy (more controls excluded)	Diabetic nephropathy (more controls excluded) || ||	TRUE	igd	NA	NA	NA	NA	NA	NA	NA	77185310	244730	0.00266891	1.30E-13	10	ebi-a-GCST90000027	Appendicular lean mass || id:ebi-a-GCST90000027	TRUE	reported	igd	2	TRUE
25	rs10835108	A	C	A	C	0.0174684	-0.019	0.418523	0.4396	FALSE	FALSE	FALSE	finn-b-DM_NEPHROPATHY_EXMORE	11	27076070	0.026	NA	0.4638	Diabetic nephropathy (more controls excluded) || id:finn-b-DM_NEPHROPATHY_EXMORE	Diabetic nephropathy (more controls excluded)	Diabetic nephropathy (more controls excluded) || ||	TRUE	igd	NA	NA	NA	NA	NA	NA	NA	27076070	244730	0.00258641	5.00E-12	11	ebi-a-GCST90000027	Appendicular lean mass || id:ebi-a-GCST90000027	TRUE	reported	igd	2	TRUE
26	rs10840346	A	G	A	G	-0.0269453	1.00E-04	0.501031	0.5236	FALSE	FALSE	FALSE	finn-b-DM_NEPHROPATHY_EXMORE	11	10062999	0.0258	NA	0.9968	Diabetic nephropathy (more controls excluded) || id:finn-b-DM_NEPHROPATHY_EXMORE	Diabetic nephropathy (more controls excluded)	Diabetic nephropathy (more controls excluded) || ||	TRUE	igd	NA	NA	NA	NA	NA	NA	NA	10062999	244730	0.00254659	1.10E-28	11	ebi-a-GCST90000027	Appendicular lean mass || id:ebi-a-GCST90000027	TRUE	reported	igd	2	TRUE
27	rs10842450	T	C	T	C	-0.0168243	7.00E-04	0.40518	0.4941	FALSE	FALSE	FALSE	finn-b-DM_NEPHROPATHY_EXMORE	12	9036262	0.0258	NA	0.979	Diabetic nephropathy (more controls excluded) || id:finn-b-DM_NEPHROPATHY_EXMORE	Diabetic nephropathy (more controls excluded)	Diabetic nephropathy (more controls excluded) || ||	TRUE	igd	NA	NA	NA	NA	NA	NA	NA	9036262	244730	0.0025978	1.30E-10	12	ebi-a-GCST90000027	Appendicular lean mass || id:ebi-a-GCST90000027	TRUE	reported	igd	2	TRUE
28	rs10883556	A	G	A	G	0.03076	-0.0084	0.550368	0.5554	FALSE	FALSE	FALSE	finn-b-DM_NEPHROPATHY_EXMORE	10	102658935	0.026	NA	0.7485	Diabetic nephropathy (more controls excluded) || id:finn-b-DM_NEPHROPATHY_EXMORE	Diabetic nephropathy (more controls excluded)	Diabetic nephropathy (more controls excluded) || ||	TRUE	igd	NA	NA	NA	NA	NA	NA	NA	102658935	244730	0.00255608	8.10E-34	10	ebi-a-GCST90000027	Appendicular lean mass || id:ebi-a-GCST90000027	TRUE	reported	igd	2	TRUE
29	rs10945546	G	A	G	A	0.0267433	-0.0345	0.230284	0.285	FALSE	FALSE	FALSE	finn-b-DM_NEPHROPATHY_EXMORE	6	158892209	0.0286	NA	0.2279	Diabetic nephropathy (more controls excluded) || id:finn-b-DM_NEPHROPATHY_EXMORE	Diabetic nephropathy (more controls excluded)	Diabetic nephropathy (more controls excluded) || ||	TRUE	igd	NA	NA	NA	NA	NA	NA	NA	158892209	244730	0.00301031	1.10E-18	6	ebi-a-GCST90000027	Appendicular lean mass || id:ebi-a-GCST90000027	TRUE	reported	igd	2	TRUE
30	rs10956488	G	A	G	A	-0.0250973	-0.0375	0.153399	0.1478	FALSE	FALSE	FALSE	finn-b-DM_NEPHROPATHY_EXMORE	8	130717755	0.0367	NA	0.3065	Diabetic nephropathy (more controls excluded) || id:finn-b-DM_NEPHROPATHY_EXMORE	Diabetic nephropathy (more controls excluded)	Diabetic nephropathy (more controls excluded) || ||	TRUE	igd	NA	NA	NA	NA	NA	NA	NA	130717755	244730	0.00354485	2.40E-12	8	ebi-a-GCST90000027	Appendicular lean mass || id:ebi-a-GCST90000027	TRUE	reported	igd	2	TRUE
31	rs11014285	A	G	A	G	0.0388631	-0.0121	0.16516	0.1017	FALSE	FALSE	FALSE	finn-b-DM_NEPHROPATHY_EXMORE	10	25178864	0.0429	NA	0.7783	Diabetic nephropathy (more controls excluded) || id:finn-b-DM_NEPHROPATHY_EXMORE	Diabetic nephropathy (more controls excluded)	Diabetic nephropathy (more controls excluded) || ||	TRUE	igd	NA	NA	NA	NA	NA	NA	NA	25178864	244730	0.00346766	1.90E-29	10	ebi-a-GCST90000027	Appendicular lean mass || id:ebi-a-GCST90000027	TRUE	reported	igd	2	TRUE
32	rs11078945	G	T	G	T	-0.0172404	-0.0202	0.426481	0.4307	FALSE	FALSE	FALSE	finn-b-DM_NEPHROPATHY_EXMORE	17	38594756	0.026	NA	0.4376	Diabetic nephropathy (more controls excluded) || id:finn-b-DM_NEPHROPATHY_EXMORE	Diabetic nephropathy (more controls excluded)	Diabetic nephropathy (more controls excluded) || ||	TRUE	igd	NA	NA	NA	NA	NA	NA	NA	38594756	244730	0.00257098	1.10E-11	17	ebi-a-GCST90000027	Appendicular lean mass || id:ebi-a-GCST90000027	TRUE	reported	igd	2	TRUE
33	rs111286193	G	C	G	C	-0.0708062	-0.1302	0.019951	0.004605	FALSE	TRUE	FALSE	finn-b-DM_NEPHROPATHY_EXMORE	19	55995841	0.1915	NA	0.4968	Diabetic nephropathy (more controls excluded) || id:finn-b-DM_NEPHROPATHY_EXMORE	Diabetic nephropathy (more controls excluded)	Diabetic nephropathy (more controls excluded) || ||	TRUE	igd	NA	NA	NA	NA	NA	NA	NA	55995841	244730	0.00942977	2.60E-14	19	ebi-a-GCST90000027	Appendicular lean mass || id:ebi-a-GCST90000027	TRUE	reported	igd	2	TRUE
34	rs111365325	T	C	T	C	-0.0285187	-0.0097	0.230887	0.2057	FALSE	FALSE	FALSE	finn-b-DM_NEPHROPATHY_EXMORE	5	170865229	0.0322	NA	0.762901	Diabetic nephropathy (more controls excluded) || id:finn-b-DM_NEPHROPATHY_EXMORE	Diabetic nephropathy (more controls excluded)	Diabetic nephropathy (more controls excluded) || ||	TRUE	igd	NA	NA	NA	NA	NA	NA	NA	170865229	244730	0.00300894	7.30E-21	5	ebi-a-GCST90000027	Appendicular lean mass || id:ebi-a-GCST90000027	TRUE	reported	igd	2	TRUE
35	rs111462603	T	A	T	A	0.0495208	0.0584	0.034154	0.009312	FALSE	TRUE	FALSE	finn-b-DM_NEPHROPATHY_EXMORE	4	87465575	0.1352	NA	0.6659	Diabetic nephropathy (more controls excluded) || id:finn-b-DM_NEPHROPATHY_EXMORE	Diabetic nephropathy (more controls excluded)	Diabetic nephropathy (more controls excluded) || ||	TRUE	igd	NA	NA	NA	NA	NA	NA	NA	87465575	244730	0.00701823	7.40E-13	4	ebi-a-GCST90000027	Appendicular lean mass || id:ebi-a-GCST90000027	TRUE	reported	igd	2	TRUE
36	rs11154336	A	G	A	G	0.0173023	-4.00E-04	0.477888	0.5058	FALSE	FALSE	FALSE	finn-b-DM_NEPHROPATHY_EXMORE	6	126221008	0.0258	NA	0.987	Diabetic nephropathy (more controls excluded) || id:finn-b-DM_NEPHROPATHY_EXMORE	Diabetic nephropathy (more controls excluded)	Diabetic nephropathy (more controls excluded) || ||	TRUE	igd	NA	NA	NA	NA	NA	NA	NA	126221008	244730	0.00253801	1.10E-12	6	ebi-a-GCST90000027	Appendicular lean mass || id:ebi-a-GCST90000027	TRUE	reported	igd	2	TRUE
37	rs111622870	C	T	C	T	-0.032737	0.1272	0.048289	0.02425	FALSE	FALSE	FALSE	finn-b-DM_NEPHROPATHY_EXMORE	4	2613109	0.0836	NA	0.1279	Diabetic nephropathy (more controls excluded) || id:finn-b-DM_NEPHROPATHY_EXMORE	Diabetic nephropathy (more controls excluded)	Diabetic nephropathy (more controls excluded) || ||	TRUE	igd	NA	NA	NA	NA	NA	NA	NA	2613109	244730	0.00594296	2.90E-08	4	ebi-a-GCST90000027	Appendicular lean mass || id:ebi-a-GCST90000027	TRUE	reported	igd	2	TRUE
38	rs111694204	G	T	G	T	-0.0226885	-0.0309	0.176286	0.2581	FALSE	FALSE	FALSE	finn-b-DM_NEPHROPATHY_EXMORE	11	117087792	0.0296	NA	0.2968	Diabetic nephropathy (more controls excluded) || id:finn-b-DM_NEPHROPATHY_EXMORE	Diabetic nephropathy (more controls excluded)	Diabetic nephropathy (more controls excluded) || ||	TRUE	igd	TRUE	rs111694204	rs2238006	G	T	C	A	117084692	244730	0.00342005	7.40E-12	11	ebi-a-GCST90000027	Appendicular lean mass || id:ebi-a-GCST90000027	TRUE	reported	igd	2	TRUE
39	rs11177671	C	T	C	T	0.0209282	-0.027	0.238374	0.2371	FALSE	FALSE	FALSE	finn-b-DM_NEPHROPATHY_EXMORE	12	69831984	0.0305	NA	0.3759	Diabetic nephropathy (more controls excluded) || id:finn-b-DM_NEPHROPATHY_EXMORE	Diabetic nephropathy (more controls excluded)	Diabetic nephropathy (more controls excluded) || ||	TRUE	igd	NA	NA	NA	NA	NA	NA	NA	69831984	244730	0.00300096	2.20E-12	12	ebi-a-GCST90000027	Appendicular lean mass || id:ebi-a-GCST90000027	TRUE	reported	igd	2	TRUE
40	rs11191315	C	T	C	T	-0.0238856	-0.0691	0.347613	0.372	FALSE	FALSE	FALSE	finn-b-DM_NEPHROPATHY_EXMORE	10	104280537	0.0267	NA	0.0096859	Diabetic nephropathy (more controls excluded) || id:finn-b-DM_NEPHROPATHY_EXMORE	Diabetic nephropathy (more controls excluded)	Diabetic nephropathy (more controls excluded) || ||	TRUE	igd	TRUE	rs11191315	rs10786673	C	T	A	G	104279973	244730	0.00268717	2.00E-20	10	ebi-a-GCST90000027	Appendicular lean mass || id:ebi-a-GCST90000027	TRUE	reported	igd	2	TRUE
41	rs11200607	T	C	T	C	-0.0217151	-0.0163	0.246071	0.1336	FALSE	FALSE	FALSE	finn-b-DM_NEPHROPATHY_EXMORE	10	124154626	0.0381	NA	0.6693	Diabetic nephropathy (more controls excluded) || id:finn-b-DM_NEPHROPATHY_EXMORE	Diabetic nephropathy (more controls excluded)	Diabetic nephropathy (more controls excluded) || ||	TRUE	igd	NA	NA	NA	NA	NA	NA	NA	124154626	244730	0.00295632	5.10E-14	10	ebi-a-GCST90000027	Appendicular lean mass || id:ebi-a-GCST90000027	TRUE	reported	igd	2	TRUE
42	rs11217863	A	G	A	G	-0.0311233	-0.0885	0.116331	0.124	FALSE	FALSE	FALSE	finn-b-DM_NEPHROPATHY_EXMORE	11	120293138	0.039	NA	0.0230802	Diabetic nephropathy (more controls excluded) || id:finn-b-DM_NEPHROPATHY_EXMORE	Diabetic nephropathy (more controls excluded)	Diabetic nephropathy (more controls excluded) || ||	TRUE	igd	NA	NA	NA	NA	NA	NA	NA	120293138	244730	0.00397313	7.30E-15	11	ebi-a-GCST90000027	Appendicular lean mass || id:ebi-a-GCST90000027	TRUE	reported	igd	2	TRUE
43	rs11233117	G	C	G	C	-0.0196779	-0.0534	0.453966	0.4525	FALSE	TRUE	TRUE	finn-b-DM_NEPHROPATHY_EXMORE	11	69924352	0.026	NA	0.0397201	Diabetic nephropathy (more controls excluded) || id:finn-b-DM_NEPHROPATHY_EXMORE	Diabetic nephropathy (more controls excluded)	Diabetic nephropathy (more controls excluded) || ||	TRUE	igd	NA	NA	NA	NA	NA	NA	NA	69924352	244730	0.00255711	7.50E-14	11	ebi-a-GCST90000027	Appendicular lean mass || id:ebi-a-GCST90000027	TRUE	reported	igd	2	FALSE
44	rs11240565	T	C	T	C	0.0213869	-6.00E-04	0.398182	0.3675	FALSE	FALSE	FALSE	finn-b-DM_NEPHROPATHY_EXMORE	1	205722958	0.0268	NA	0.9836	Diabetic nephropathy (more controls excluded) || id:finn-b-DM_NEPHROPATHY_EXMORE	Diabetic nephropathy (more controls excluded)	Diabetic nephropathy (more controls excluded) || ||	TRUE	igd	NA	NA	NA	NA	NA	NA	NA	205722958	244730	0.00257216	1.00E-17	1	ebi-a-GCST90000027	Appendicular lean mass || id:ebi-a-GCST90000027	TRUE	reported	igd	2	TRUE
45	rs113289555	T	G	T	G	-0.0210778	0.0371	0.232484	0.2029	FALSE	FALSE	FALSE	finn-b-DM_NEPHROPATHY_EXMORE	4	1006200	0.0323	NA	0.2495	Diabetic nephropathy (more controls excluded) || id:finn-b-DM_NEPHROPATHY_EXMORE	Diabetic nephropathy (more controls excluded)	Diabetic nephropathy (more controls excluded) || ||	TRUE	igd	TRUE	rs113289555	rs34627176	T	G	A	G	996998	244730	0.00305006	4.50E-12	4	ebi-a-GCST90000027	Appendicular lean mass || id:ebi-a-GCST90000027	TRUE	reported	igd	2	TRUE
46	rs113827862	C	T	C	T	-0.0300466	-0.0192	0.060762	0.07554	FALSE	FALSE	FALSE	finn-b-DM_NEPHROPATHY_EXMORE	14	89849527	0.0491	NA	0.6964	Diabetic nephropathy (more controls excluded) || id:finn-b-DM_NEPHROPATHY_EXMORE	Diabetic nephropathy (more controls excluded)	Diabetic nephropathy (more controls excluded) || ||	TRUE	igd	NA	NA	NA	NA	NA	NA	NA	89849527	244730	0.00541009	1.50E-08	14	ebi-a-GCST90000027	Appendicular lean mass || id:ebi-a-GCST90000027	TRUE	reported	igd	2	TRUE
47	rs113898003	C	T	C	T	-0.0384075	0.038	0.263104	0.2475	FALSE	FALSE	FALSE	finn-b-DM_NEPHROPATHY_EXMORE	6	130345835	0.0298	NA	0.2028	Diabetic nephropathy (more controls excluded) || id:finn-b-DM_NEPHROPATHY_EXMORE	Diabetic nephropathy (more controls excluded)	Diabetic nephropathy (more controls excluded) || ||	TRUE	igd	TRUE	rs113898003	rs1415701	C	T	A	G	130341235	244730	0.00287574	3.20E-42	6	ebi-a-GCST90000027	Appendicular lean mass || id:ebi-a-GCST90000027	TRUE	reported	igd	2	TRUE
48	rs11395420	GA	G	GA	G	0.0204649	-0.0417	0.270543	0.2865	FALSE	FALSE	FALSE	finn-b-DM_NEPHROPATHY_EXMORE	5	95736560	0.0285	NA	0.1429	Diabetic nephropathy (more controls excluded) || id:finn-b-DM_NEPHROPATHY_EXMORE	Diabetic nephropathy (more controls excluded)	Diabetic nephropathy (more controls excluded) || ||	TRUE	igd	NA	NA	NA	NA	NA	NA	NA	95736560	244730	0.00285734	9.20E-14	5	ebi-a-GCST90000027	Appendicular lean mass || id:ebi-a-GCST90000027	TRUE	reported	igd	2	TRUE
50	rs115098635	G	A	G	A	-0.029818	-0.0292	0.054737	0.07086	FALSE	FALSE	FALSE	finn-b-DM_NEPHROPATHY_EXMORE	14	100265909	0.0506	NA	0.5636	Diabetic nephropathy (more controls excluded) || id:finn-b-DM_NEPHROPATHY_EXMORE	Diabetic nephropathy (more controls excluded)	Diabetic nephropathy (more controls excluded) || ||	TRUE	igd	NA	NA	NA	NA	NA	NA	NA	100265909	244730	0.00565463	4.40E-08	14	ebi-a-GCST90000027	Appendicular lean mass || id:ebi-a-GCST90000027	TRUE	reported	igd	2	TRUE
51	rs11575224	T	C	T	C	0.0315413	-0.0695	0.065967	0.05539	FALSE	FALSE	FALSE	finn-b-DM_NEPHROPATHY_EXMORE	12	56752154	0.0567	NA	0.2203	Diabetic nephropathy (more controls excluded) || id:finn-b-DM_NEPHROPATHY_EXMORE	Diabetic nephropathy (more controls excluded)	Diabetic nephropathy (more controls excluded) || ||	TRUE	igd	NA	NA	NA	NA	NA	NA	NA	56752154	244730	0.00510441	1.60E-09	12	ebi-a-GCST90000027	Appendicular lean mass || id:ebi-a-GCST90000027	TRUE	reported	igd	2	TRUE
52	rs11576360	A	G	A	G	0.0247758	-0.0077	0.873382	0.8196	FALSE	FALSE	FALSE	finn-b-DM_NEPHROPATHY_EXMORE	1	146740576	0.0336	NA	0.818	Diabetic nephropathy (more controls excluded) || id:finn-b-DM_NEPHROPATHY_EXMORE	Diabetic nephropathy (more controls excluded)	Diabetic nephropathy (more controls excluded) || ||	TRUE	igd	NA	NA	NA	NA	NA	NA	NA	146740576	244730	0.00378292	7.50E-11	1	ebi-a-GCST90000027	Appendicular lean mass || id:ebi-a-GCST90000027	TRUE	reported	igd	2	TRUE
53	rs11589349	T	C	T	C	0.022074	-3.00E-04	0.309522	0.26	FALSE	FALSE	FALSE	finn-b-DM_NEPHROPATHY_EXMORE	1	172096798	0.0294	NA	0.9928	Diabetic nephropathy (more controls excluded) || id:finn-b-DM_NEPHROPATHY_EXMORE	Diabetic nephropathy (more controls excluded)	Diabetic nephropathy (more controls excluded) || ||	TRUE	igd	NA	NA	NA	NA	NA	NA	NA	172096798	244730	0.00272304	2.80E-16	1	ebi-a-GCST90000027	Appendicular lean mass || id:ebi-a-GCST90000027	TRUE	reported	igd	2	TRUE
54	rs115912456	G	A	G	A	0.0555579	0.1627	0.041386	0.01772	FALSE	FALSE	FALSE	finn-b-DM_NEPHROPATHY_EXMORE	5	82815158	0.0969	NA	0.0931794	Diabetic nephropathy (more controls excluded) || id:finn-b-DM_NEPHROPATHY_EXMORE	Diabetic nephropathy (more controls excluded)	Diabetic nephropathy (more controls excluded) || ||	TRUE	igd	NA	NA	NA	NA	NA	NA	NA	82815158	244730	0.00635535	1.30E-19	5	ebi-a-GCST90000027	Appendicular lean mass || id:ebi-a-GCST90000027	TRUE	reported	igd	2	TRUE
55	rs11605269	G	A	G	A	0.0166024	0.0082	0.231104	0.2663	FALSE	FALSE	FALSE	finn-b-DM_NEPHROPATHY_EXMORE	11	58350872	0.0297	NA	0.783201	Diabetic nephropathy (more controls excluded) || id:finn-b-DM_NEPHROPATHY_EXMORE	Diabetic nephropathy (more controls excluded)	Diabetic nephropathy (more controls excluded) || ||	TRUE	igd	NA	NA	NA	NA	NA	NA	NA	58350872	244730	0.00302351	3.50E-08	11	ebi-a-GCST90000027	Appendicular lean mass || id:ebi-a-GCST90000027	TRUE	reported	igd	2	TRUE
56	rs116092985	G	A	G	A	-0.0393044	0.0335	0.095669	0.06946	FALSE	FALSE	FALSE	finn-b-DM_NEPHROPATHY_EXMORE	16	2160973	0.0513	NA	0.5141	Diabetic nephropathy (more controls excluded) || id:finn-b-DM_NEPHROPATHY_EXMORE	Diabetic nephropathy (more controls excluded)	Diabetic nephropathy (more controls excluded) || ||	TRUE	igd	NA	NA	NA	NA	NA	NA	NA	2160973	244730	0.00439348	2.70E-20	16	ebi-a-GCST90000027	Appendicular lean mass || id:ebi-a-GCST90000027	TRUE	reported	igd	2	TRUE
57	rs11670755	A	C	A	C	-0.0214823	0.0375	0.154966	0.1892	FALSE	FALSE	FALSE	finn-b-DM_NEPHROPATHY_EXMORE	19	7097058	0.0331	NA	0.2577	Diabetic nephropathy (more controls excluded) || id:finn-b-DM_NEPHROPATHY_EXMORE	Diabetic nephropathy (more controls excluded)	Diabetic nephropathy (more controls excluded) || ||	TRUE	igd	NA	NA	NA	NA	NA	NA	NA	7097058	244730	0.00361792	4.70E-10	19	ebi-a-GCST90000027	Appendicular lean mass || id:ebi-a-GCST90000027	TRUE	reported	igd	2	TRUE
58	rs11672848	T	C	T	C	-0.0184192	-0.0423	0.524187	0.4966	FALSE	FALSE	FALSE	finn-b-DM_NEPHROPATHY_EXMORE	19	37570704	0.0258	NA	0.1003	Diabetic nephropathy (more controls excluded) || id:finn-b-DM_NEPHROPATHY_EXMORE	Diabetic nephropathy (more controls excluded)	Diabetic nephropathy (more controls excluded) || ||	TRUE	igd	NA	NA	NA	NA	NA	NA	NA	37570704	244730	0.00259084	7.80E-14	19	ebi-a-GCST90000027	Appendicular lean mass || id:ebi-a-GCST90000027	TRUE	reported	igd	2	TRUE
59	rs11676627	C	G	C	G	0.0148625	0.0055	0.38053	0.445	FALSE	TRUE	TRUE	finn-b-DM_NEPHROPATHY_EXMORE	2	72101184	0.0261	NA	0.832	Diabetic nephropathy (more controls excluded) || id:finn-b-DM_NEPHROPATHY_EXMORE	Diabetic nephropathy (more controls excluded)	Diabetic nephropathy (more controls excluded) || ||	TRUE	igd	NA	NA	NA	NA	NA	NA	NA	72101184	244730	0.00260987	1.40E-08	2	ebi-a-GCST90000027	Appendicular lean mass || id:ebi-a-GCST90000027	TRUE	reported	igd	2	FALSE
60	rs117068593	T	C	T	C	0.0385407	-0.0118	0.189176	0.1427	FALSE	FALSE	FALSE	finn-b-DM_NEPHROPATHY_EXMORE	14	93118229	0.0373	NA	0.7511	Diabetic nephropathy (more controls excluded) || id:finn-b-DM_NEPHROPATHY_EXMORE	Diabetic nephropathy (more controls excluded)	Diabetic nephropathy (more controls excluded) || ||	TRUE	igd	NA	NA	NA	NA	NA	NA	NA	93118229	244730	0.00326679	1.50E-33	14	ebi-a-GCST90000027	Appendicular lean mass || id:ebi-a-GCST90000027	TRUE	reported	igd	2	TRUE
61	rs11708067	G	A	G	A	-0.0163687	-0.0404	0.242904	0.171	FALSE	FALSE	FALSE	finn-b-DM_NEPHROPATHY_EXMORE	3	123065778	0.0342	NA	0.2379	Diabetic nephropathy (more controls excluded) || id:finn-b-DM_NEPHROPATHY_EXMORE	Diabetic nephropathy (more controls excluded)	Diabetic nephropathy (more controls excluded) || ||	TRUE	igd	NA	NA	NA	NA	NA	NA	NA	123065778	244730	0.0029545	2.70E-08	3	ebi-a-GCST90000027	Appendicular lean mass || id:ebi-a-GCST90000027	TRUE	reported	igd	2	TRUE
62	rs11708810	A	T	A	T	0.0161496	-0.0124	0.25062	0.1896	FALSE	TRUE	FALSE	finn-b-DM_NEPHROPATHY_EXMORE	3	55500045	0.033	NA	0.7083	Diabetic nephropathy (more controls excluded) || id:finn-b-DM_NEPHROPATHY_EXMORE	Diabetic nephropathy (more controls excluded)	Diabetic nephropathy (more controls excluded) || ||	TRUE	igd	NA	NA	NA	NA	NA	NA	NA	55500045	244730	0.00294989	4.60E-08	3	ebi-a-GCST90000027	Appendicular lean mass || id:ebi-a-GCST90000027	TRUE	reported	igd	2	TRUE
63	rs11712037	G	C	G	C	-0.0341589	-0.0536	0.118378	0.1724	FALSE	TRUE	FALSE	finn-b-DM_NEPHROPATHY_EXMORE	3	12344730	0.034	NA	0.1153	Diabetic nephropathy (more controls excluded) || id:finn-b-DM_NEPHROPATHY_EXMORE	Diabetic nephropathy (more controls excluded)	Diabetic nephropathy (more controls excluded) || ||	TRUE	igd	NA	NA	NA	NA	NA	NA	NA	12344730	244730	0.00392225	1.00E-18	3	ebi-a-GCST90000027	Appendicular lean mass || id:ebi-a-GCST90000027	TRUE	reported	igd	2	TRUE
64	rs11712872	A	G	A	G	0.0333179	0.0444	0.11501	0.08845	FALSE	FALSE	FALSE	finn-b-DM_NEPHROPATHY_EXMORE	3	52835514	0.0456	NA	0.3293	Diabetic nephropathy (more controls excluded) || id:finn-b-DM_NEPHROPATHY_EXMORE	Diabetic nephropathy (more controls excluded)	Diabetic nephropathy (more controls excluded) || ||	TRUE	igd	NA	NA	NA	NA	NA	NA	NA	52835514	244730	0.00397197	6.40E-18	3	ebi-a-GCST90000027	Appendicular lean mass || id:ebi-a-GCST90000027	TRUE	reported	igd	2	TRUE
65	rs11720869	A	G	A	G	0.0169451	-0.0134	0.668696	0.576	FALSE	FALSE	FALSE	finn-b-DM_NEPHROPATHY_EXMORE	3	185619716	0.0263	NA	0.609901	Diabetic nephropathy (more controls excluded) || id:finn-b-DM_NEPHROPATHY_EXMORE	Diabetic nephropathy (more controls excluded)	Diabetic nephropathy (more controls excluded) || ||	TRUE	igd	NA	NA	NA	NA	NA	NA	NA	185619716	244730	0.00270853	3.00E-10	3	ebi-a-GCST90000027	Appendicular lean mass || id:ebi-a-GCST90000027	TRUE	reported	igd	2	TRUE
66	rs11721279	T	G	T	G	0.027714	-0.0219	0.094358	0.06173	FALSE	FALSE	FALSE	finn-b-DM_NEPHROPATHY_EXMORE	3	114634767	0.0536	NA	0.682801	Diabetic nephropathy (more controls excluded) || id:finn-b-DM_NEPHROPATHY_EXMORE	Diabetic nephropathy (more controls excluded)	Diabetic nephropathy (more controls excluded) || ||	TRUE	igd	NA	NA	NA	NA	NA	NA	NA	114634767	244730	0.00434874	5.10E-10	3	ebi-a-GCST90000027	Appendicular lean mass || id:ebi-a-GCST90000027	TRUE	reported	igd	2	TRUE
67	rs117663742	C	T	C	T	-0.0175603	0.0315	0.212048	0.1544	FALSE	FALSE	FALSE	finn-b-DM_NEPHROPATHY_EXMORE	6	75723629	0.0358	NA	0.3792	Diabetic nephropathy (more controls excluded) || id:finn-b-DM_NEPHROPATHY_EXMORE	Diabetic nephropathy (more controls excluded)	Diabetic nephropathy (more controls excluded) || ||	TRUE	igd	NA	NA	NA	NA	NA	NA	NA	75723629	244730	0.00310787	2.00E-08	6	ebi-a-GCST90000027	Appendicular lean mass || id:ebi-a-GCST90000027	TRUE	reported	igd	2	TRUE
68	rs1177765	C	T	C	T	-0.0262637	-0.0131	0.468435	0.4869	FALSE	FALSE	FALSE	finn-b-DM_NEPHROPATHY_EXMORE	5	32829929	0.0258	NA	0.611699	Diabetic nephropathy (more controls excluded) || id:finn-b-DM_NEPHROPATHY_EXMORE	Diabetic nephropathy (more controls excluded)	Diabetic nephropathy (more controls excluded) || ||	TRUE	igd	NA	NA	NA	NA	NA	NA	NA	32829929	244730	0.0025404	1.80E-25	5	ebi-a-GCST90000027	Appendicular lean mass || id:ebi-a-GCST90000027	TRUE	reported	igd	2	TRUE
69	rs117999064	G	A	G	A	-0.0684794	-0.1232	0.016218	0.001744	FALSE	FALSE	FALSE	finn-b-DM_NEPHROPATHY_EXMORE	21	39977076	0.3206	NA	0.7008	Diabetic nephropathy (more controls excluded) || id:finn-b-DM_NEPHROPATHY_EXMORE	Diabetic nephropathy (more controls excluded)	Diabetic nephropathy (more controls excluded) || ||	TRUE	igd	NA	NA	NA	NA	NA	NA	NA	39977076	244730	0.0102949	2.10E-11	21	ebi-a-GCST90000027	Appendicular lean mass || id:ebi-a-GCST90000027	TRUE	reported	igd	2	TRUE
70	rs11874249	C	T	C	T	-0.0180518	-0.0089	0.27198	0.332	FALSE	FALSE	FALSE	finn-b-DM_NEPHROPATHY_EXMORE	18	57178337	0.0274	NA	0.7467	Diabetic nephropathy (more controls excluded) || id:finn-b-DM_NEPHROPATHY_EXMORE	Diabetic nephropathy (more controls excluded)	Diabetic nephropathy (more controls excluded) || ||	TRUE	igd	NA	NA	NA	NA	NA	NA	NA	57178337	244730	0.00288545	6.20E-11	18	ebi-a-GCST90000027	Appendicular lean mass || id:ebi-a-GCST90000027	TRUE	reported	igd	2	TRUE
71	rs12005952	A	C	A	C	0.0203168	-0.1132	0.142117	0.097	FALSE	FALSE	FALSE	finn-b-DM_NEPHROPATHY_EXMORE	9	16430783	0.044	NA	0.0100201	Diabetic nephropathy (more controls excluded) || id:finn-b-DM_NEPHROPATHY_EXMORE	Diabetic nephropathy (more controls excluded)	Diabetic nephropathy (more controls excluded) || ||	TRUE	igd	NA	NA	NA	NA	NA	NA	NA	16430783	244730	0.00367517	2.50E-08	9	ebi-a-GCST90000027	Appendicular lean mass || id:ebi-a-GCST90000027	TRUE	reported	igd	2	TRUE
72	rs12051245	C	T	C	T	0.0271322	0.0646	0.232366	0.3392	FALSE	FALSE	FALSE	finn-b-DM_NEPHROPATHY_EXMORE	16	783865	0.0272	NA	0.0175598	Diabetic nephropathy (more controls excluded) || id:finn-b-DM_NEPHROPATHY_EXMORE	Diabetic nephropathy (more controls excluded)	Diabetic nephropathy (more controls excluded) || ||	TRUE	igd	NA	NA	NA	NA	NA	NA	NA	783865	244730	0.00302179	1.70E-19	16	ebi-a-GCST90000027	Appendicular lean mass || id:ebi-a-GCST90000027	TRUE	reported	igd	2	TRUE
73	rs12051698	G	C	G	C	-0.020072	0.0017	0.354158	0.3062	FALSE	TRUE	FALSE	finn-b-DM_NEPHROPATHY_EXMORE	17	79046374	0.0281	NA	0.953	Diabetic nephropathy (more controls excluded) || id:finn-b-DM_NEPHROPATHY_EXMORE	Diabetic nephropathy (more controls excluded)	Diabetic nephropathy (more controls excluded) || ||	TRUE	igd	NA	NA	NA	NA	NA	NA	NA	79046374	244730	0.0026838	1.20E-13	17	ebi-a-GCST90000027	Appendicular lean mass || id:ebi-a-GCST90000027	TRUE	reported	igd	2	TRUE
74	rs12072845	A	G	A	G	-0.0255545	0.0031	0.394364	0.3407	FALSE	FALSE	FALSE	finn-b-DM_NEPHROPATHY_EXMORE	1	214630757	0.0273	NA	0.9095	Diabetic nephropathy (more controls excluded) || id:finn-b-DM_NEPHROPATHY_EXMORE	Diabetic nephropathy (more controls excluded)	Diabetic nephropathy (more controls excluded) || ||	TRUE	igd	NA	NA	NA	NA	NA	NA	NA	214630757	244730	0.0025812	1.60E-23	1	ebi-a-GCST90000027	Appendicular lean mass || id:ebi-a-GCST90000027	TRUE	reported	igd	2	TRUE
75	rs12083887	G	A	G	A	0.022259	0.001	0.596822	0.6058	FALSE	FALSE	FALSE	finn-b-DM_NEPHROPATHY_EXMORE	1	118881689	0.0263	NA	0.9696	Diabetic nephropathy (more controls excluded) || id:finn-b-DM_NEPHROPATHY_EXMORE	Diabetic nephropathy (more controls excluded)	Diabetic nephropathy (more controls excluded) || ||	TRUE	igd	NA	NA	NA	NA	NA	NA	NA	118881689	244730	0.00256735	6.10E-19	1	ebi-a-GCST90000027	Appendicular lean mass || id:ebi-a-GCST90000027	TRUE	reported	igd	2	TRUE
76	rs12129705	T	A	T	A	-0.0255196	0.0216	0.127214	0.1169	FALSE	TRUE	FALSE	finn-b-DM_NEPHROPATHY_EXMORE	1	120191044	0.0401	NA	0.59	Diabetic nephropathy (more controls excluded) || id:finn-b-DM_NEPHROPATHY_EXMORE	Diabetic nephropathy (more controls excluded)	Diabetic nephropathy (more controls excluded) || ||	TRUE	igd	NA	NA	NA	NA	NA	NA	NA	120191044	244730	0.00385099	4.10E-11	1	ebi-a-GCST90000027	Appendicular lean mass || id:ebi-a-GCST90000027	TRUE	reported	igd	2	TRUE
77	rs12185518	G	C	G	C	-0.0238649	0.0114	0.208044	0.1444	FALSE	TRUE	FALSE	finn-b-DM_NEPHROPATHY_EXMORE	19	4967701	0.0367	NA	0.756401	Diabetic nephropathy (more controls excluded) || id:finn-b-DM_NEPHROPATHY_EXMORE	Diabetic nephropathy (more controls excluded)	Diabetic nephropathy (more controls excluded) || ||	TRUE	igd	NA	NA	NA	NA	NA	NA	NA	4967701	244730	0.00315115	2.90E-14	19	ebi-a-GCST90000027	Appendicular lean mass || id:ebi-a-GCST90000027	TRUE	reported	igd	2	TRUE
78	rs12209419	C	T	C	T	-0.0311603	0.0034	0.326575	0.3088	FALSE	FALSE	FALSE	finn-b-DM_NEPHROPATHY_EXMORE	6	80850814	0.028	NA	0.9022	Diabetic nephropathy (more controls excluded) || id:finn-b-DM_NEPHROPATHY_EXMORE	Diabetic nephropathy (more controls excluded)	Diabetic nephropathy (more controls excluded) || ||	TRUE	igd	NA	NA	NA	NA	NA	NA	NA	80850814	244730	0.0027068	1.40E-30	6	ebi-a-GCST90000027	Appendicular lean mass || id:ebi-a-GCST90000027	TRUE	reported	igd	2	TRUE
79	rs12230946	A	G	A	G	0.0299406	0.0614	0.091013	0.156	FALSE	FALSE	FALSE	finn-b-DM_NEPHROPATHY_EXMORE	12	53500947	0.0356	NA	0.0841395	Diabetic nephropathy (more controls excluded) || id:finn-b-DM_NEPHROPATHY_EXMORE	Diabetic nephropathy (more controls excluded)	Diabetic nephropathy (more controls excluded) || ||	TRUE	igd	TRUE	rs12230946	rs11170417	A	G	T	C	53498725	244730	0.00441791	1.10E-12	12	ebi-a-GCST90000027	Appendicular lean mass || id:ebi-a-GCST90000027	TRUE	reported	igd	2	TRUE
80	rs12314162	T	C	T	C	0.0341276	-0.0252	0.160843	0.1499	FALSE	FALSE	FALSE	finn-b-DM_NEPHROPATHY_EXMORE	12	124826676	0.0363	NA	0.4866	Diabetic nephropathy (more controls excluded) || id:finn-b-DM_NEPHROPATHY_EXMORE	Diabetic nephropathy (more controls excluded)	Diabetic nephropathy (more controls excluded) || ||	TRUE	igd	NA	NA	NA	NA	NA	NA	NA	124826676	244730	0.0034502	5.80E-24	12	ebi-a-GCST90000027	Appendicular lean mass || id:ebi-a-GCST90000027	TRUE	reported	igd	2	TRUE
81	rs1244983	A	G	A	G	0.0138645	0.0096	0.539684	0.503	FALSE	FALSE	FALSE	finn-b-DM_NEPHROPATHY_EXMORE	1	215031614	0.0259	NA	0.7106	Diabetic nephropathy (more controls excluded) || id:finn-b-DM_NEPHROPATHY_EXMORE	Diabetic nephropathy (more controls excluded)	Diabetic nephropathy (more controls excluded) || ||	TRUE	igd	NA	NA	NA	NA	NA	NA	NA	215031614	244730	0.00252684	1.00E-08	1	ebi-a-GCST90000027	Appendicular lean mass || id:ebi-a-GCST90000027	TRUE	reported	igd	2	TRUE
82	rs12453808	C	T	C	T	-0.0346058	-0.0787	0.113106	0.09085	FALSE	FALSE	FALSE	finn-b-DM_NEPHROPATHY_EXMORE	17	68150722	0.0448	NA	0.0789805	Diabetic nephropathy (more controls excluded) || id:finn-b-DM_NEPHROPATHY_EXMORE	Diabetic nephropathy (more controls excluded)	Diabetic nephropathy (more controls excluded) || ||	TRUE	igd	NA	NA	NA	NA	NA	NA	NA	68150722	244730	0.00402726	4.80E-19	17	ebi-a-GCST90000027	Appendicular lean mass || id:ebi-a-GCST90000027	TRUE	reported	igd	2	TRUE
83	rs12509014	T	C	T	C	-0.0279194	-0.0107	0.78998	0.82	FALSE	FALSE	FALSE	finn-b-DM_NEPHROPATHY_EXMORE	4	123825919	0.0337	NA	0.75	Diabetic nephropathy (more controls excluded) || id:finn-b-DM_NEPHROPATHY_EXMORE	Diabetic nephropathy (more controls excluded)	Diabetic nephropathy (more controls excluded) || ||	TRUE	igd	NA	NA	NA	NA	NA	NA	NA	123825919	244730	0.0031218	1.00E-19	4	ebi-a-GCST90000027	Appendicular lean mass || id:ebi-a-GCST90000027	TRUE	reported	igd	2	TRUE
84	rs12536902	A	C	A	C	0.0597021	-0.2124	0.014277	0.007659	FALSE	FALSE	FALSE	finn-b-DM_NEPHROPATHY_EXMORE	7	33213009	0.1515	NA	0.1608	Diabetic nephropathy (more controls excluded) || id:finn-b-DM_NEPHROPATHY_EXMORE	Diabetic nephropathy (more controls excluded)	Diabetic nephropathy (more controls excluded) || ||	TRUE	igd	NA	NA	NA	NA	NA	NA	NA	33213009	244730	0.0109262	2.70E-08	7	ebi-a-GCST90000027	Appendicular lean mass || id:ebi-a-GCST90000027	TRUE	reported	igd	2	TRUE
85	rs12541381	A	G	A	G	-0.0346071	0.043	0.258074	0.2711	FALSE	FALSE	FALSE	finn-b-DM_NEPHROPATHY_EXMORE	8	135649848	0.0296	NA	0.1457	Diabetic nephropathy (more controls excluded) || id:finn-b-DM_NEPHROPATHY_EXMORE	Diabetic nephropathy (more controls excluded)	Diabetic nephropathy (more controls excluded) || ||	TRUE	igd	NA	NA	NA	NA	NA	NA	NA	135649848	244730	0.00291068	3.30E-32	8	ebi-a-GCST90000027	Appendicular lean mass || id:ebi-a-GCST90000027	TRUE	reported	igd	2	TRUE
86	rs12546482	G	A	G	A	-0.0202956	0.0031	0.176778	0.1627	FALSE	FALSE	FALSE	finn-b-DM_NEPHROPATHY_EXMORE	8	135592852	0.0352	NA	0.9292	Diabetic nephropathy (more controls excluded) || id:finn-b-DM_NEPHROPATHY_EXMORE	Diabetic nephropathy (more controls excluded)	Diabetic nephropathy (more controls excluded) || ||	TRUE	igd	NA	NA	NA	NA	NA	NA	NA	135592852	244730	0.00334837	5.30E-10	8	ebi-a-GCST90000027	Appendicular lean mass || id:ebi-a-GCST90000027	TRUE	reported	igd	2	TRUE
87	rs1254989	G	A	G	A	0.0146108	0.0058	0.464951	0.4357	FALSE	FALSE	FALSE	finn-b-DM_NEPHROPATHY_EXMORE	11	95508121	0.026	NA	0.8221	Diabetic nephropathy (more controls excluded) || id:finn-b-DM_NEPHROPATHY_EXMORE	Diabetic nephropathy (more controls excluded)	Diabetic nephropathy (more controls excluded) || ||	TRUE	igd	NA	NA	NA	NA	NA	NA	NA	95508121	244730	0.00254887	2.70E-09	11	ebi-a-GCST90000027	Appendicular lean mass || id:ebi-a-GCST90000027	TRUE	reported	igd	2	TRUE
88	rs12598856	T	C	T	C	0.0258275	0.0085	0.401198	0.3667	FALSE	FALSE	FALSE	finn-b-DM_NEPHROPATHY_EXMORE	16	30029548	0.0267	NA	0.7516	Diabetic nephropathy (more controls excluded) || id:finn-b-DM_NEPHROPATHY_EXMORE	Diabetic nephropathy (more controls excluded)	Diabetic nephropathy (more controls excluded) || ||	TRUE	igd	NA	NA	NA	NA	NA	NA	NA	30029548	244730	0.00260034	5.40E-24	16	ebi-a-GCST90000027	Appendicular lean mass || id:ebi-a-GCST90000027	TRUE	reported	igd	2	TRUE
89	rs1260326	C	T	C	T	0.0331851	0.0706	0.604877	0.648	FALSE	FALSE	FALSE	finn-b-DM_NEPHROPATHY_EXMORE	2	27730940	0.0271	NA	0.00920195	Diabetic nephropathy (more controls excluded) || id:finn-b-DM_NEPHROPATHY_EXMORE	Diabetic nephropathy (more controls excluded)	Diabetic nephropathy (more controls excluded) || ||	TRUE	igd	NA	NA	NA	NA	NA	NA	NA	27730940	244730	0.00257498	4.20E-37	2	ebi-a-GCST90000027	Appendicular lean mass || id:ebi-a-GCST90000027	TRUE	reported	igd	2	TRUE
90	rs12609703	C	T	C	T	0.0197137	-0.0117	0.545226	0.5321	FALSE	FALSE	FALSE	finn-b-DM_NEPHROPATHY_EXMORE	19	4456153	0.0258	NA	0.650401	Diabetic nephropathy (more controls excluded) || id:finn-b-DM_NEPHROPATHY_EXMORE	Diabetic nephropathy (more controls excluded)	Diabetic nephropathy (more controls excluded) || ||	TRUE	igd	NA	NA	NA	NA	NA	NA	NA	4456153	244730	0.00256346	3.30E-14	19	ebi-a-GCST90000027	Appendicular lean mass || id:ebi-a-GCST90000027	TRUE	reported	igd	2	TRUE
91	rs12612236	A	G	A	G	0.0156363	0.0294	0.750066	0.7834	FALSE	FALSE	FALSE	finn-b-DM_NEPHROPATHY_EXMORE	2	121459243	0.0314	NA	0.3503	Diabetic nephropathy (more controls excluded) || id:finn-b-DM_NEPHROPATHY_EXMORE	Diabetic nephropathy (more controls excluded)	Diabetic nephropathy (more controls excluded) || ||	TRUE	igd	NA	NA	NA	NA	NA	NA	NA	121459243	244730	0.00292486	2.50E-08	2	ebi-a-GCST90000027	Appendicular lean mass || id:ebi-a-GCST90000027	TRUE	reported	igd	2	TRUE
92	rs12622189	G	A	G	A	-0.0262266	0.0095	0.258976	0.3576	FALSE	FALSE	FALSE	finn-b-DM_NEPHROPATHY_EXMORE	2	218132858	0.0269	NA	0.7252	Diabetic nephropathy (more controls excluded) || id:finn-b-DM_NEPHROPATHY_EXMORE	Diabetic nephropathy (more controls excluded)	Diabetic nephropathy (more controls excluded) || ||	TRUE	igd	NA	NA	NA	NA	NA	NA	NA	218132858	244730	0.00288034	2.60E-20	2	ebi-a-GCST90000027	Appendicular lean mass || id:ebi-a-GCST90000027	TRUE	reported	igd	2	TRUE
93	rs12639764	C	T	C	T	-0.0329686	-0.0162	0.38815	0.341	FALSE	FALSE	FALSE	finn-b-DM_NEPHROPATHY_EXMORE	4	106216205	0.0274	NA	0.5544	Diabetic nephropathy (more controls excluded) || id:finn-b-DM_NEPHROPATHY_EXMORE	Diabetic nephropathy (more controls excluded)	Diabetic nephropathy (more controls excluded) || ||	TRUE	igd	NA	NA	NA	NA	NA	NA	NA	106216205	244730	0.00261214	4.40E-35	4	ebi-a-GCST90000027	Appendicular lean mass || id:ebi-a-GCST90000027	TRUE	reported	igd	2	TRUE
94	rs12681990	C	T	C	T	0.033172	-0.0024	0.161732	0.1398	FALSE	FALSE	FALSE	finn-b-DM_NEPHROPATHY_EXMORE	8	36859186	0.0371	NA	0.9494	Diabetic nephropathy (more controls excluded) || id:finn-b-DM_NEPHROPATHY_EXMORE	Diabetic nephropathy (more controls excluded)	Diabetic nephropathy (more controls excluded) || ||	TRUE	igd	NA	NA	NA	NA	NA	NA	NA	36859186	244730	0.00345881	3.80E-23	8	ebi-a-GCST90000027	Appendicular lean mass || id:ebi-a-GCST90000027	TRUE	reported	igd	2	TRUE
95	rs12684650	T	C	T	C	-0.0151021	-0.0037	0.315795	0.3235	FALSE	FALSE	FALSE	finn-b-DM_NEPHROPATHY_EXMORE	9	139110654	0.0276	NA	0.8934	Diabetic nephropathy (more controls excluded) || id:finn-b-DM_NEPHROPATHY_EXMORE	Diabetic nephropathy (more controls excluded)	Diabetic nephropathy (more controls excluded) || ||	TRUE	igd	NA	NA	NA	NA	NA	NA	NA	139110654	244730	0.00273888	6.80E-09	9	ebi-a-GCST90000027	Appendicular lean mass || id:ebi-a-GCST90000027	TRUE	reported	igd	2	TRUE
96	rs12702693	T	C	T	C	0.0218258	0.0073	0.454639	0.3641	FALSE	FALSE	FALSE	finn-b-DM_NEPHROPATHY_EXMORE	7	8101039	0.0268	NA	0.7866	Diabetic nephropathy (more controls excluded) || id:finn-b-DM_NEPHROPATHY_EXMORE	Diabetic nephropathy (more controls excluded)	Diabetic nephropathy (more controls excluded) || ||	TRUE	igd	NA	NA	NA	NA	NA	NA	NA	8101039	244730	0.00254958	1.40E-17	7	ebi-a-GCST90000027	Appendicular lean mass || id:ebi-a-GCST90000027	TRUE	reported	igd	2	TRUE
97	rs12713004	G	A	G	A	0.0410631	0.0382	0.726011	0.8204	FALSE	FALSE	FALSE	finn-b-DM_NEPHROPATHY_EXMORE	2	23896049	0.0338	NA	0.2581	Diabetic nephropathy (more controls excluded) || id:finn-b-DM_NEPHROPATHY_EXMORE	Diabetic nephropathy (more controls excluded)	Diabetic nephropathy (more controls excluded) || ||	TRUE	igd	NA	NA	NA	NA	NA	NA	NA	23896049	244730	0.00283029	3.00E-49	2	ebi-a-GCST90000027	Appendicular lean mass || id:ebi-a-GCST90000027	TRUE	reported	igd	2	TRUE
98	rs12747505	G	A	G	A	0.0276797	0.0157	0.162499	0.1249	FALSE	FALSE	FALSE	finn-b-DM_NEPHROPATHY_EXMORE	1	219618035	0.0392	NA	0.688201	Diabetic nephropathy (more controls excluded) || id:finn-b-DM_NEPHROPATHY_EXMORE	Diabetic nephropathy (more controls excluded)	Diabetic nephropathy (more controls excluded) || ||	TRUE	igd	NA	NA	NA	NA	NA	NA	NA	219618035	244730	0.00341082	1.40E-16	1	ebi-a-GCST90000027	Appendicular lean mass || id:ebi-a-GCST90000027	TRUE	reported	igd	2	TRUE
99	rs12790261	A	C	A	C	-0.0448195	0.0208	0.082795	0.05207	FALSE	FALSE	FALSE	finn-b-DM_NEPHROPATHY_EXMORE	11	66988048	0.0585	NA	0.7226	Diabetic nephropathy (more controls excluded) || id:finn-b-DM_NEPHROPATHY_EXMORE	Diabetic nephropathy (more controls excluded)	Diabetic nephropathy (more controls excluded) || ||	TRUE	igd	NA	NA	NA	NA	NA	NA	NA	66988048	244730	0.00462545	1.10E-22	11	ebi-a-GCST90000027	Appendicular lean mass || id:ebi-a-GCST90000027	TRUE	reported	igd	2	TRUE
100	rs12829890	T	C	T	C	0.0201228	-0.0353	0.233643	0.2657	FALSE	FALSE	FALSE	finn-b-DM_NEPHROPATHY_EXMORE	12	30756835	0.0294	NA	0.2297	Diabetic nephropathy (more controls excluded) || id:finn-b-DM_NEPHROPATHY_EXMORE	Diabetic nephropathy (more controls excluded)	Diabetic nephropathy (more controls excluded) || ||	TRUE	igd	NA	NA	NA	NA	NA	NA	NA	30756835	244730	0.00300765	4.30E-11	12	ebi-a-GCST90000027	Appendicular lean mass || id:ebi-a-GCST90000027	TRUE	reported	igd	2	TRUE
101	rs12898000	C	G	C	G	-0.020116	0.0255	0.705362	0.5593	FALSE	TRUE	TRUE	finn-b-DM_NEPHROPATHY_EXMORE	14	103835128	0.026	NA	0.3264	Diabetic nephropathy (more controls excluded) || id:finn-b-DM_NEPHROPATHY_EXMORE	Diabetic nephropathy (more controls excluded)	Diabetic nephropathy (more controls excluded) || ||	TRUE	igd	NA	NA	NA	NA	NA	NA	NA	103835128	244730	0.00280478	1.00E-13	14	ebi-a-GCST90000027	Appendicular lean mass || id:ebi-a-GCST90000027	TRUE	reported	igd	2	FALSE
102	rs1290786	T	C	T	C	-0.0154937	0.0184	0.431819	0.4097	FALSE	FALSE	FALSE	finn-b-DM_NEPHROPATHY_EXMORE	3	169097381	0.0263	NA	0.4844	Diabetic nephropathy (more controls excluded) || id:finn-b-DM_NEPHROPATHY_EXMORE	Diabetic nephropathy (more controls excluded)	Diabetic nephropathy (more controls excluded) || ||	TRUE	igd	NA	NA	NA	NA	NA	NA	NA	169097381	244730	0.00256137	1.40E-10	3	ebi-a-GCST90000027	Appendicular lean mass || id:ebi-a-GCST90000027	TRUE	reported	igd	2	TRUE
104	rs13037813	C	T	C	T	0.0298671	-0.0089	0.239089	0.2231	FALSE	FALSE	FALSE	finn-b-DM_NEPHROPATHY_EXMORE	20	47750588	0.031	NA	0.7743	Diabetic nephropathy (more controls excluded) || id:finn-b-DM_NEPHROPATHY_EXMORE	Diabetic nephropathy (more controls excluded)	Diabetic nephropathy (more controls excluded) || ||	TRUE	igd	NA	NA	NA	NA	NA	NA	NA	47750588	244730	0.00299269	1.60E-23	20	ebi-a-GCST90000027	Appendicular lean mass || id:ebi-a-GCST90000027	TRUE	reported	igd	2	TRUE
105	rs1319012	A	T	A	T	-0.0529287	-0.0338	0.926167	0.8987	FALSE	TRUE	FALSE	finn-b-DM_NEPHROPATHY_EXMORE	6	41852616	0.0432	NA	0.4336	Diabetic nephropathy (more controls excluded) || id:finn-b-DM_NEPHROPATHY_EXMORE	Diabetic nephropathy (more controls excluded)	Diabetic nephropathy (more controls excluded) || ||	TRUE	igd	NA	NA	NA	NA	NA	NA	NA	41852616	244730	0.00496808	8.50E-26	6	ebi-a-GCST90000027	Appendicular lean mass || id:ebi-a-GCST90000027	TRUE	reported	igd	2	TRUE
106	rs13209685	T	G	T	G	0.0263023	-0.0078	0.159251	0.206	FALSE	FALSE	FALSE	finn-b-DM_NEPHROPATHY_EXMORE	6	7779729	0.0319	NA	0.8079	Diabetic nephropathy (more controls excluded) || id:finn-b-DM_NEPHROPATHY_EXMORE	Diabetic nephropathy (more controls excluded)	Diabetic nephropathy (more controls excluded) || ||	TRUE	igd	NA	NA	NA	NA	NA	NA	NA	7779729	244730	0.00346415	4.80E-13	6	ebi-a-GCST90000027	Appendicular lean mass || id:ebi-a-GCST90000027	TRUE	reported	igd	2	TRUE
107	rs1325596	A	G	A	G	0.0288713	-2.00E-04	0.547797	0.5573	FALSE	FALSE	FALSE	finn-b-DM_NEPHROPATHY_EXMORE	1	176794066	0.026	NA	0.9933	Diabetic nephropathy (more controls excluded) || id:finn-b-DM_NEPHROPATHY_EXMORE	Diabetic nephropathy (more controls excluded)	Diabetic nephropathy (more controls excluded) || ||	TRUE	igd	NA	NA	NA	NA	NA	NA	NA	176794066	244730	0.00253499	1.40E-31	1	ebi-a-GCST90000027	Appendicular lean mass || id:ebi-a-GCST90000027	TRUE	reported	igd	2	TRUE
108	rs13290823	G	A	G	A	-0.0167657	-0.0702	0.4266	0.5152	FALSE	FALSE	FALSE	finn-b-DM_NEPHROPATHY_EXMORE	9	128143725	0.0258	NA	0.00662506	Diabetic nephropathy (more controls excluded) || id:finn-b-DM_NEPHROPATHY_EXMORE	Diabetic nephropathy (more controls excluded)	Diabetic nephropathy (more controls excluded) || ||	TRUE	igd	NA	NA	NA	NA	NA	NA	NA	128143725	244730	0.00257052	1.60E-11	9	ebi-a-GCST90000027	Appendicular lean mass || id:ebi-a-GCST90000027	TRUE	reported	igd	2	TRUE
109	rs1334779	C	T	C	T	0.0165814	0.0072	0.361427	0.2803	FALSE	FALSE	FALSE	finn-b-DM_NEPHROPATHY_EXMORE	6	18900598	0.0289	NA	0.8027	Diabetic nephropathy (more controls excluded) || id:finn-b-DM_NEPHROPATHY_EXMORE	Diabetic nephropathy (more controls excluded)	Diabetic nephropathy (more controls excluded) || ||	TRUE	igd	NA	NA	NA	NA	NA	NA	NA	18900598	244730	0.00263631	8.70E-11	6	ebi-a-GCST90000027	Appendicular lean mass || id:ebi-a-GCST90000027	TRUE	reported	igd	2	TRUE
110	rs1341215	A	G	A	G	0.025923	-0.0039	0.137979	0.1807	FALSE	FALSE	FALSE	finn-b-DM_NEPHROPATHY_EXMORE	9	111662350	0.0336	NA	0.9081	Diabetic nephropathy (more controls excluded) || id:finn-b-DM_NEPHROPATHY_EXMORE	Diabetic nephropathy (more controls excluded)	Diabetic nephropathy (more controls excluded) || ||	TRUE	igd	NA	NA	NA	NA	NA	NA	NA	111662350	244730	0.00369162	3.80E-12	9	ebi-a-GCST90000027	Appendicular lean mass || id:ebi-a-GCST90000027	TRUE	reported	igd	2	TRUE
111	rs140481490	T	C	T	C	0.0598076	0.0756	0.024235	0.01226	FALSE	FALSE	FALSE	finn-b-DM_NEPHROPATHY_EXMORE	12	123903400	0.1179	NA	0.5213	Diabetic nephropathy (more controls excluded) || id:finn-b-DM_NEPHROPATHY_EXMORE	Diabetic nephropathy (more controls excluded)	Diabetic nephropathy (more controls excluded) || ||	TRUE	igd	NA	NA	NA	NA	NA	NA	NA	123903400	244730	0.00862963	1.50E-12	12	ebi-a-GCST90000027	Appendicular lean mass || id:ebi-a-GCST90000027	TRUE	reported	igd	2	TRUE
112	rs141494203	A	G	A	G	0.0765806	-0.0304	0.023698	0.01576	FALSE	FALSE	FALSE	finn-b-DM_NEPHROPATHY_EXMORE	3	50994412	0.1037	NA	0.769501	Diabetic nephropathy (more controls excluded) || id:finn-b-DM_NEPHROPATHY_EXMORE	Diabetic nephropathy (more controls excluded)	Diabetic nephropathy (more controls excluded) || ||	TRUE	igd	NA	NA	NA	NA	NA	NA	NA	50994412	244730	0.00835983	5.40E-21	3	ebi-a-GCST90000027	Appendicular lean mass || id:ebi-a-GCST90000027	TRUE	reported	igd	2	TRUE
113	rs1417488	T	C	T	C	0.0200131	0.0522	0.254241	0.2705	FALSE	FALSE	FALSE	finn-b-DM_NEPHROPATHY_EXMORE	1	218523730	0.0292	NA	0.0731796	Diabetic nephropathy (more controls excluded) || id:finn-b-DM_NEPHROPATHY_EXMORE	Diabetic nephropathy (more controls excluded)	Diabetic nephropathy (more controls excluded) || ||	TRUE	igd	NA	NA	NA	NA	NA	NA	NA	218523730	244730	0.00290806	3.50E-13	1	ebi-a-GCST90000027	Appendicular lean mass || id:ebi-a-GCST90000027	TRUE	reported	igd	2	TRUE
114	rs143076454	A	G	A	G	-0.0682358	0.1658	0.018506	0.01402	FALSE	FALSE	FALSE	finn-b-DM_NEPHROPATHY_EXMORE	16	921179	0.1112	NA	0.1357	Diabetic nephropathy (more controls excluded) || id:finn-b-DM_NEPHROPATHY_EXMORE	Diabetic nephropathy (more controls excluded)	Diabetic nephropathy (more controls excluded) || ||	TRUE	igd	NA	NA	NA	NA	NA	NA	NA	921179	244730	0.00946984	2.10E-12	16	ebi-a-GCST90000027	Appendicular lean mass || id:ebi-a-GCST90000027	TRUE	reported	igd	2	TRUE
115	rs143384	G	A	G	A	0.0664158	0.0535	0.40372	0.4403	FALSE	FALSE	FALSE	finn-b-DM_NEPHROPATHY_EXMORE	20	34025756	0.0261	NA	0.04028	Diabetic nephropathy (more controls excluded) || id:finn-b-DM_NEPHROPATHY_EXMORE	Diabetic nephropathy (more controls excluded)	Diabetic nephropathy (more controls excluded) || ||	TRUE	igd	NA	NA	NA	NA	NA	NA	NA	34025756	244730	0.00260585	1.70E-150	20	ebi-a-GCST90000027	Appendicular lean mass || id:ebi-a-GCST90000027	TRUE	reported	igd	2	TRUE
116	rs143790788	G	A	G	A	-0.0355021	0.1123	0.066284	0.0403	FALSE	FALSE	FALSE	finn-b-DM_NEPHROPATHY_EXMORE	19	42764079	0.0664	NA	0.0910207	Diabetic nephropathy (more controls excluded) || id:finn-b-DM_NEPHROPATHY_EXMORE	Diabetic nephropathy (more controls excluded)	Diabetic nephropathy (more controls excluded) || ||	TRUE	igd	TRUE	rs143790788	rs111518061	G	A	G	A	42762965	244730	0.00521488	1.00E-11	19	ebi-a-GCST90000027	Appendicular lean mass || id:ebi-a-GCST90000027	TRUE	reported	igd	2	TRUE
117	rs1443882	A	G	A	G	-0.0264061	0.0186	0.260547	0.2771	FALSE	FALSE	FALSE	finn-b-DM_NEPHROPATHY_EXMORE	6	81848295	0.0288	NA	0.5178	Diabetic nephropathy (more controls excluded) || id:finn-b-DM_NEPHROPATHY_EXMORE	Diabetic nephropathy (more controls excluded)	Diabetic nephropathy (more controls excluded) || ||	TRUE	igd	NA	NA	NA	NA	NA	NA	NA	81848295	244730	0.0028941	1.00E-19	6	ebi-a-GCST90000027	Appendicular lean mass || id:ebi-a-GCST90000027	TRUE	reported	igd	2	TRUE
118	rs144627572	A	G	A	G	0.0444486	-0.0518	0.033143	0.02037	FALSE	FALSE	FALSE	finn-b-DM_NEPHROPATHY_EXMORE	2	20583907	0.0907	NA	0.5682	Diabetic nephropathy (more controls excluded) || id:finn-b-DM_NEPHROPATHY_EXMORE	Diabetic nephropathy (more controls excluded)	Diabetic nephropathy (more controls excluded) || ||	TRUE	igd	NA	NA	NA	NA	NA	NA	NA	20583907	244730	0.00711601	9.00E-11	2	ebi-a-GCST90000027	Appendicular lean mass || id:ebi-a-GCST90000027	TRUE	reported	igd	2	TRUE
119	rs145296160	C	T	C	T	-0.0645346	-0.0321	0.017178	0.01403	FALSE	FALSE	FALSE	finn-b-DM_NEPHROPATHY_EXMORE	2	220004944	0.1124	NA	0.774901	Diabetic nephropathy (more controls excluded) || id:finn-b-DM_NEPHROPATHY_EXMORE	Diabetic nephropathy (more controls excluded)	Diabetic nephropathy (more controls excluded) || ||	TRUE	igd	NA	NA	NA	NA	NA	NA	NA	220004944	244730	0.0101844	4.20E-11	2	ebi-a-GCST90000027	Appendicular lean mass || id:ebi-a-GCST90000027	TRUE	reported	igd	2	TRUE
120	rs147461490	T	C	T	C	0.0509725	0.1044	0.042584	0.07659	FALSE	FALSE	FALSE	finn-b-DM_NEPHROPATHY_EXMORE	14	105858022	0.0503	NA	0.0380803	Diabetic nephropathy (more controls excluded) || id:finn-b-DM_NEPHROPATHY_EXMORE	Diabetic nephropathy (more controls excluded)	Diabetic nephropathy (more controls excluded) || ||	TRUE	igd	NA	NA	NA	NA	NA	NA	NA	105858022	244730	0.00734807	3.70E-12	14	ebi-a-GCST90000027	Appendicular lean mass || id:ebi-a-GCST90000027	TRUE	reported	igd	2	TRUE
121	rs148138388	C	G	C	G	0.0381499	-0.0053	0.082989	0.05735	FALSE	TRUE	FALSE	finn-b-DM_NEPHROPATHY_EXMORE	1	51371608	0.0558	NA	0.925	Diabetic nephropathy (more controls excluded) || id:finn-b-DM_NEPHROPATHY_EXMORE	Diabetic nephropathy (more controls excluded)	Diabetic nephropathy (more controls excluded) || ||	TRUE	igd	NA	NA	NA	NA	NA	NA	NA	51371608	244730	0.00466108	5.50E-16	1	ebi-a-GCST90000027	Appendicular lean mass || id:ebi-a-GCST90000027	TRUE	reported	igd	2	TRUE
122	rs1490384	T	C	T	C	0.0434057	0.0724	0.500823	0.4755	FALSE	FALSE	FALSE	finn-b-DM_NEPHROPATHY_EXMORE	6	126851160	0.0258	NA	0.00508499	Diabetic nephropathy (more controls excluded) || id:finn-b-DM_NEPHROPATHY_EXMORE	Diabetic nephropathy (more controls excluded)	Diabetic nephropathy (more controls excluded) || ||	TRUE	igd	NA	NA	NA	NA	NA	NA	NA	126851160	244730	0.00253648	1.70E-66	6	ebi-a-GCST90000027	Appendicular lean mass || id:ebi-a-GCST90000027	TRUE	reported	igd	2	TRUE
123	rs152353	G	A	G	A	-0.018962	0.0626	0.801229	0.7989	FALSE	FALSE	FALSE	finn-b-DM_NEPHROPATHY_EXMORE	5	68034736	0.0323	NA	0.0527303	Diabetic nephropathy (more controls excluded) || id:finn-b-DM_NEPHROPATHY_EXMORE	Diabetic nephropathy (more controls excluded)	Diabetic nephropathy (more controls excluded) || ||	TRUE	igd	NA	NA	NA	NA	NA	NA	NA	68034736	244730	0.00321646	3.70E-09	5	ebi-a-GCST90000027	Appendicular lean mass || id:ebi-a-GCST90000027	TRUE	reported	igd	2	TRUE
124	rs1545853	A	G	A	G	0.0164882	0.0615	0.276992	0.2686	FALSE	FALSE	FALSE	finn-b-DM_NEPHROPATHY_EXMORE	6	2643000	0.029	NA	0.0340502	Diabetic nephropathy (more controls excluded) || id:finn-b-DM_NEPHROPATHY_EXMORE	Diabetic nephropathy (more controls excluded)	Diabetic nephropathy (more controls excluded) || ||	TRUE	igd	NA	NA	NA	NA	NA	NA	NA	2643000	244730	0.00284844	6.00E-09	6	ebi-a-GCST90000027	Appendicular lean mass || id:ebi-a-GCST90000027	TRUE	reported	igd	2	TRUE
125	rs1547088	G	A	G	A	0.0157205	0.0557	0.364799	0.3566	FALSE	FALSE	FALSE	finn-b-DM_NEPHROPATHY_EXMORE	14	70413046	0.0269	NA	0.0381601	Diabetic nephropathy (more controls excluded) || id:finn-b-DM_NEPHROPATHY_EXMORE	Diabetic nephropathy (more controls excluded)	Diabetic nephropathy (more controls excluded) || ||	TRUE	igd	NA	NA	NA	NA	NA	NA	NA	70413046	244730	0.00266125	8.00E-10	14	ebi-a-GCST90000027	Appendicular lean mass || id:ebi-a-GCST90000027	TRUE	reported	igd	2	TRUE
126	rs1560908	A	T	A	T	-0.014685	-0.0119	0.358726	0.4717	FALSE	TRUE	TRUE	finn-b-DM_NEPHROPATHY_EXMORE	18	32832771	0.0259	NA	0.646501	Diabetic nephropathy (more controls excluded) || id:finn-b-DM_NEPHROPATHY_EXMORE	Diabetic nephropathy (more controls excluded)	Diabetic nephropathy (more controls excluded) || ||	TRUE	igd	NA	NA	NA	NA	NA	NA	NA	32832771	244730	0.00266583	6.60E-09	18	ebi-a-GCST90000027	Appendicular lean mass || id:ebi-a-GCST90000027	TRUE	reported	igd	2	FALSE
127	rs1608113	T	A	T	A	0.01591	0.0085	0.365512	0.4306	FALSE	TRUE	TRUE	finn-b-DM_NEPHROPATHY_EXMORE	3	157815217	0.0261	NA	0.744801	Diabetic nephropathy (more controls excluded) || id:finn-b-DM_NEPHROPATHY_EXMORE	Diabetic nephropathy (more controls excluded)	Diabetic nephropathy (more controls excluded) || ||	TRUE	igd	NA	NA	NA	NA	NA	NA	NA	157815217	244730	0.00263403	3.20E-10	3	ebi-a-GCST90000027	Appendicular lean mass || id:ebi-a-GCST90000027	TRUE	reported	igd	2	FALSE
128	rs16833238	T	A	T	A	-0.0233153	0.0825	0.09496	0.05208	FALSE	TRUE	FALSE	finn-b-DM_NEPHROPATHY_EXMORE	2	191939499	0.0581	NA	0.1558	Diabetic nephropathy (more controls excluded) || id:finn-b-DM_NEPHROPATHY_EXMORE	Diabetic nephropathy (more controls excluded)	Diabetic nephropathy (more controls excluded) || ||	TRUE	igd	NA	NA	NA	NA	NA	NA	NA	191939499	244730	0.00437041	2.90E-08	2	ebi-a-GCST90000027	Appendicular lean mass || id:ebi-a-GCST90000027	TRUE	reported	igd	2	TRUE
129	rs17010957	C	T	C	T	-0.0310547	-0.0053	0.148314	0.1542	FALSE	FALSE	FALSE	finn-b-DM_NEPHROPATHY_EXMORE	4	86719165	0.0359	NA	0.8816	Diabetic nephropathy (more controls excluded) || id:finn-b-DM_NEPHROPATHY_EXMORE	Diabetic nephropathy (more controls excluded)	Diabetic nephropathy (more controls excluded) || ||	TRUE	igd	NA	NA	NA	NA	NA	NA	NA	86719165	244730	0.00360813	9.00E-18	4	ebi-a-GCST90000027	Appendicular lean mass || id:ebi-a-GCST90000027	TRUE	reported	igd	2	TRUE
130	rs1708301	C	G	C	G	-0.025101	0.0357	0.850662	0.8082	FALSE	TRUE	FALSE	finn-b-DM_NEPHROPATHY_EXMORE	7	28187415	0.0328	NA	0.2769	Diabetic nephropathy (more controls excluded) || id:finn-b-DM_NEPHROPATHY_EXMORE	Diabetic nephropathy (more controls excluded)	Diabetic nephropathy (more controls excluded) || ||	TRUE	igd	NA	NA	NA	NA	NA	NA	NA	28187415	244730	0.00355834	3.80E-13	7	ebi-a-GCST90000027	Appendicular lean mass || id:ebi-a-GCST90000027	TRUE	reported	igd	2	TRUE
131	rs17132288	T	C	T	C	0.0247105	-0.0341	0.425044	0.299	FALSE	FALSE	FALSE	finn-b-DM_NEPHROPATHY_EXMORE	5	131336105	0.0283	NA	0.2275	Diabetic nephropathy (more controls excluded) || id:finn-b-DM_NEPHROPATHY_EXMORE	Diabetic nephropathy (more controls excluded)	Diabetic nephropathy (more controls excluded) || ||	TRUE	igd	NA	NA	NA	NA	NA	NA	NA	131336105	244730	0.00257817	7.40E-21	5	ebi-a-GCST90000027	Appendicular lean mass || id:ebi-a-GCST90000027	TRUE	reported	igd	2	TRUE
132	rs1718310	G	A	G	A	-0.0201545	0.0723	0.847354	0.9074	FALSE	FALSE	FALSE	finn-b-DM_NEPHROPATHY_EXMORE	12	103241913	0.0442	NA	0.1024	Diabetic nephropathy (more controls excluded) || id:finn-b-DM_NEPHROPATHY_EXMORE	Diabetic nephropathy (more controls excluded)	Diabetic nephropathy (more controls excluded) || ||	TRUE	igd	NA	NA	NA	NA	NA	NA	NA	103241913	244730	0.00353756	8.20E-09	12	ebi-a-GCST90000027	Appendicular lean mass || id:ebi-a-GCST90000027	TRUE	reported	igd	2	TRUE
133	rs17806016	G	A	G	A	-0.018105	0.025	0.328101	0.3307	FALSE	FALSE	FALSE	finn-b-DM_NEPHROPATHY_EXMORE	14	92423810	0.0274	NA	0.3614	Diabetic nephropathy (more controls excluded) || id:finn-b-DM_NEPHROPATHY_EXMORE	Diabetic nephropathy (more controls excluded)	Diabetic nephropathy (more controls excluded) || ||	TRUE	igd	NA	NA	NA	NA	NA	NA	NA	92423810	244730	0.00272949	3.20E-11	14	ebi-a-GCST90000027	Appendicular lean mass || id:ebi-a-GCST90000027	TRUE	reported	igd	2	TRUE
134	rs17817288	G	A	G	A	0.0181714	0.0404	0.481504	0.4979	FALSE	FALSE	FALSE	finn-b-DM_NEPHROPATHY_EXMORE	16	53807764	0.0258	NA	0.1171	Diabetic nephropathy (more controls excluded) || id:finn-b-DM_NEPHROPATHY_EXMORE	Diabetic nephropathy (more controls excluded)	Diabetic nephropathy (more controls excluded) || ||	TRUE	igd	NA	NA	NA	NA	NA	NA	NA	53807764	244730	0.00255048	7.90E-13	16	ebi-a-GCST90000027	Appendicular lean mass || id:ebi-a-GCST90000027	TRUE	reported	igd	2	TRUE
135	rs17883048	A	G	A	G	-0.037041	-0.0762	0.041812	0.02225	FALSE	FALSE	FALSE	finn-b-DM_NEPHROPATHY_EXMORE	17	7570956	0.0878	NA	0.3855	Diabetic nephropathy (more controls excluded) || id:finn-b-DM_NEPHROPATHY_EXMORE	Diabetic nephropathy (more controls excluded)	Diabetic nephropathy (more controls excluded) || ||	TRUE	igd	NA	NA	NA	NA	NA	NA	NA	7570956	244730	0.00646892	8.00E-09	17	ebi-a-GCST90000027	Appendicular lean mass || id:ebi-a-GCST90000027	TRUE	reported	igd	2	TRUE
136	rs1812175	G	A	G	A	0.0464548	-0.0472	0.830989	0.8341	FALSE	FALSE	FALSE	finn-b-DM_NEPHROPATHY_EXMORE	4	145574844	0.0348	NA	0.1747	Diabetic nephropathy (more controls excluded) || id:finn-b-DM_NEPHROPATHY_EXMORE	Diabetic nephropathy (more controls excluded)	Diabetic nephropathy (more controls excluded) || ||	TRUE	igd	NA	NA	NA	NA	NA	NA	NA	145574844	244730	0.00338943	6.50E-45	4	ebi-a-GCST90000027	Appendicular lean mass || id:ebi-a-GCST90000027	TRUE	reported	igd	2	TRUE
137	rs1835009	T	C	T	C	-0.0208826	-0.0046	0.235869	0.2795	FALSE	FALSE	FALSE	finn-b-DM_NEPHROPATHY_EXMORE	5	122661217	0.0287	NA	0.8713	Diabetic nephropathy (more controls excluded) || id:finn-b-DM_NEPHROPATHY_EXMORE	Diabetic nephropathy (more controls excluded)	Diabetic nephropathy (more controls excluded) || ||	TRUE	igd	NA	NA	NA	NA	NA	NA	NA	122661217	244730	0.00301225	1.20E-12	5	ebi-a-GCST90000027	Appendicular lean mass || id:ebi-a-GCST90000027	TRUE	reported	igd	2	TRUE
138	rs183743021	C	T	C	T	-0.0551249	0.0948	0.023493	0.03059	FALSE	FALSE	FALSE	finn-b-DM_NEPHROPATHY_EXMORE	2	97482001	0.0754	NA	0.2084	Diabetic nephropathy (more controls excluded) || id:finn-b-DM_NEPHROPATHY_EXMORE	Diabetic nephropathy (more controls excluded)	Diabetic nephropathy (more controls excluded) || ||	TRUE	igd	TRUE	rs183743021	rs186606513	C	T	A	G	97283676	244730	0.00850906	2.10E-11	2	ebi-a-GCST90000027	Appendicular lean mass || id:ebi-a-GCST90000027	TRUE	reported	igd	2	TRUE
139	rs1841738	G	A	G	A	-0.0217182	0.0248	0.518632	0.6134	FALSE	FALSE	FALSE	finn-b-DM_NEPHROPATHY_EXMORE	4	88557753	0.0266	NA	0.3519	Diabetic nephropathy (more controls excluded) || id:finn-b-DM_NEPHROPATHY_EXMORE	Diabetic nephropathy (more controls excluded)	Diabetic nephropathy (more controls excluded) || ||	TRUE	igd	NA	NA	NA	NA	NA	NA	NA	88557753	244730	0.00255736	6.10E-18	4	ebi-a-GCST90000027	Appendicular lean mass || id:ebi-a-GCST90000027	TRUE	reported	igd	2	TRUE
140	rs1856760	T	C	T	C	-0.015804	-0.0349	0.281539	0.2365	FALSE	FALSE	FALSE	finn-b-DM_NEPHROPATHY_EXMORE	6	140766866	0.0305	NA	0.2517	Diabetic nephropathy (more controls excluded) || id:finn-b-DM_NEPHROPATHY_EXMORE	Diabetic nephropathy (more controls excluded)	Diabetic nephropathy (more controls excluded) || ||	TRUE	igd	NA	NA	NA	NA	NA	NA	NA	140766866	244730	0.00281193	4.30E-09	6	ebi-a-GCST90000027	Appendicular lean mass || id:ebi-a-GCST90000027	TRUE	reported	igd	2	TRUE
141	rs1864180	G	A	G	A	-0.0136959	0.0065	0.511295	0.4321	FALSE	FALSE	FALSE	finn-b-DM_NEPHROPATHY_EXMORE	5	88421363	0.0262	NA	0.8051	Diabetic nephropathy (more controls excluded) || id:finn-b-DM_NEPHROPATHY_EXMORE	Diabetic nephropathy (more controls excluded)	Diabetic nephropathy (more controls excluded) || ||	TRUE	igd	NA	NA	NA	NA	NA	NA	NA	88421363	244730	0.00253667	4.10E-08	5	ebi-a-GCST90000027	Appendicular lean mass || id:ebi-a-GCST90000027	TRUE	reported	igd	2	TRUE
142	rs1864311	T	C	T	C	0.0187463	0.0515	0.443873	0.4325	FALSE	FALSE	FALSE	finn-b-DM_NEPHROPATHY_EXMORE	18	57286766	0.026	NA	0.0474996	Diabetic nephropathy (more controls excluded) || id:finn-b-DM_NEPHROPATHY_EXMORE	Diabetic nephropathy (more controls excluded)	Diabetic nephropathy (more controls excluded) || ||	TRUE	igd	NA	NA	NA	NA	NA	NA	NA	57286766	244730	0.00257584	3.20E-13	18	ebi-a-GCST90000027	Appendicular lean mass || id:ebi-a-GCST90000027	TRUE	reported	igd	2	TRUE
143	rs187449369	A	C	A	C	-0.0378715	0.022	0.267189	0.2323	FALSE	FALSE	FALSE	finn-b-DM_NEPHROPATHY_EXMORE	20	32300634	0.0306	NA	0.4731	Diabetic nephropathy (more controls excluded) || id:finn-b-DM_NEPHROPATHY_EXMORE	Diabetic nephropathy (more controls excluded)	Diabetic nephropathy (more controls excluded) || ||	TRUE	igd	TRUE	rs187449369	rs34879158	A	C	C	A	32077916	244730	0.00290627	1.80E-40	20	ebi-a-GCST90000027	Appendicular lean mass || id:ebi-a-GCST90000027	TRUE	reported	igd	2	TRUE
144	rs190823861	A	G	A	G	-0.0386104	0.0773	0.046647	0.03758	FALSE	FALSE	FALSE	finn-b-DM_NEPHROPATHY_EXMORE	4	73505911	0.068	NA	0.256	Diabetic nephropathy (more controls excluded) || id:finn-b-DM_NEPHROPATHY_EXMORE	Diabetic nephropathy (more controls excluded)	Diabetic nephropathy (more controls excluded) || ||	TRUE	igd	NA	NA	NA	NA	NA	NA	NA	73505911	244730	0.00607501	9.60E-12	4	ebi-a-GCST90000027	Appendicular lean mass || id:ebi-a-GCST90000027	TRUE	reported	igd	2	TRUE
145	rs1923409	A	G	A	G	0.0307098	0.0272	0.480857	0.4824	FALSE	FALSE	FALSE	finn-b-DM_NEPHROPATHY_EXMORE	6	7728212	0.0259	NA	0.2935	Diabetic nephropathy (more controls excluded) || id:finn-b-DM_NEPHROPATHY_EXMORE	Diabetic nephropathy (more controls excluded)	Diabetic nephropathy (more controls excluded) || ||	TRUE	igd	NA	NA	NA	NA	NA	NA	NA	7728212	244730	0.00254669	1.70E-33	6	ebi-a-GCST90000027	Appendicular lean mass || id:ebi-a-GCST90000027	TRUE	reported	igd	2	TRUE
146	rs1946959	A	G	A	G	0.0154591	-0.0237	0.376572	0.3441	FALSE	FALSE	FALSE	finn-b-DM_NEPHROPATHY_EXMORE	4	77196677	0.0271	NA	0.3828	Diabetic nephropathy (more controls excluded) || id:finn-b-DM_NEPHROPATHY_EXMORE	Diabetic nephropathy (more controls excluded)	Diabetic nephropathy (more controls excluded) || ||	TRUE	igd	NA	NA	NA	NA	NA	NA	NA	77196677	244730	0.00261606	2.50E-09	4	ebi-a-GCST90000027	Appendicular lean mass || id:ebi-a-GCST90000027	TRUE	reported	igd	2	TRUE
147	rs1977337	C	T	C	T	0.0193438	-0.0284	0.851022	0.7769	FALSE	FALSE	FALSE	finn-b-DM_NEPHROPATHY_EXMORE	1	67419517	0.0311	NA	0.3619	Diabetic nephropathy (more controls excluded) || id:finn-b-DM_NEPHROPATHY_EXMORE	Diabetic nephropathy (more controls excluded)	Diabetic nephropathy (more controls excluded) || ||	TRUE	igd	NA	NA	NA	NA	NA	NA	NA	67419517	244730	0.00355034	1.60E-08	1	ebi-a-GCST90000027	Appendicular lean mass || id:ebi-a-GCST90000027	TRUE	reported	igd	2	TRUE
148	rs1995181	A	T	A	T	-0.0147923	-0.0136	0.466886	0.4278	FALSE	TRUE	TRUE	finn-b-DM_NEPHROPATHY_EXMORE	12	24195048	0.0261	NA	0.6008	Diabetic nephropathy (more controls excluded) || id:finn-b-DM_NEPHROPATHY_EXMORE	Diabetic nephropathy (more controls excluded)	Diabetic nephropathy (more controls excluded) || ||	TRUE	igd	NA	NA	NA	NA	NA	NA	NA	24195048	244730	0.00254236	2.40E-09	12	ebi-a-GCST90000027	Appendicular lean mass || id:ebi-a-GCST90000027	TRUE	reported	igd	2	FALSE
149	rs199906318	T	A	T	A	-0.0250084	0.0167	0.244552	0.1713	FALSE	TRUE	FALSE	finn-b-DM_NEPHROPATHY_EXMORE	8	120458521	0.0343	NA	0.626599	Diabetic nephropathy (more controls excluded) || id:finn-b-DM_NEPHROPATHY_EXMORE	Diabetic nephropathy (more controls excluded)	Diabetic nephropathy (more controls excluded) || ||	TRUE	igd	TRUE	rs199906318	rs11780200	T	A	A	G	120456195	244730	0.00298371	1.60E-17	8	ebi-a-GCST90000027	Appendicular lean mass || id:ebi-a-GCST90000027	TRUE	reported	igd	2	TRUE
150	rs200155951	C	G	C	G	-0.0367565	-0.012	0.040564	0.05003	FALSE	TRUE	FALSE	finn-b-DM_NEPHROPATHY_EXMORE	5	53142487	0.0603	NA	0.8417	Diabetic nephropathy (more controls excluded) || id:finn-b-DM_NEPHROPATHY_EXMORE	Diabetic nephropathy (more controls excluded)	Diabetic nephropathy (more controls excluded) || ||	TRUE	igd	NA	NA	NA	NA	NA	NA	NA	53142487	244730	0.00648622	1.90E-09	5	ebi-a-GCST90000027	Appendicular lean mass || id:ebi-a-GCST90000027	TRUE	reported	igd	2	TRUE
151	rs200652413	T	G	T	G	0.0165391	0.0066	0.680588	0.5998	FALSE	FALSE	FALSE	finn-b-DM_NEPHROPATHY_EXMORE	2	198499852	0.0264	NA	0.8009	Diabetic nephropathy (more controls excluded) || id:finn-b-DM_NEPHROPATHY_EXMORE	Diabetic nephropathy (more controls excluded)	Diabetic nephropathy (more controls excluded) || ||	TRUE	igd	NA	NA	NA	NA	NA	NA	NA	198499852	244730	0.00270767	4.60E-10	2	ebi-a-GCST90000027	Appendicular lean mass || id:ebi-a-GCST90000027	TRUE	reported	igd	2	TRUE
152	rs200739311	C	T	C	T	-0.018025	-0.0244	0.619505	0.7169	FALSE	FALSE	FALSE	finn-b-DM_NEPHROPATHY_EXMORE	3	85650790	0.0286	NA	0.3944	Diabetic nephropathy (more controls excluded) || id:finn-b-DM_NEPHROPATHY_EXMORE	Diabetic nephropathy (more controls excluded)	Diabetic nephropathy (more controls excluded) || ||	TRUE	igd	TRUE	rs200739311	rs4856598	T	C	A	C	85650323	244730	0.00269787	4.30E-12	3	ebi-a-GCST90000027	Appendicular lean mass || id:ebi-a-GCST90000027	TRUE	reported	igd	2	TRUE
153	rs200739827	C	G	C	G	-0.0293939	-0.0107	0.058716	0.0539	FALSE	TRUE	FALSE	finn-b-DM_NEPHROPATHY_EXMORE	6	34724095	0.0574	NA	0.8522	Diabetic nephropathy (more controls excluded) || id:finn-b-DM_NEPHROPATHY_EXMORE	Diabetic nephropathy (more controls excluded)	Diabetic nephropathy (more controls excluded) || ||	TRUE	igd	TRUE	rs200739827	rs73415779	C	G	A	C	34706372	244730	0.00540788	4.80E-08	6	ebi-a-GCST90000027	Appendicular lean mass || id:ebi-a-GCST90000027	TRUE	reported	igd	2	TRUE
154	rs2008841	T	C	T	C	-0.0275724	0.033	0.557957	0.4733	FALSE	FALSE	FALSE	finn-b-DM_NEPHROPATHY_EXMORE	21	39667300	0.0258	NA	0.2008	Diabetic nephropathy (more controls excluded) || id:finn-b-DM_NEPHROPATHY_EXMORE	Diabetic nephropathy (more controls excluded)	Diabetic nephropathy (more controls excluded) || ||	TRUE	igd	NA	NA	NA	NA	NA	NA	NA	39667300	244730	0.00258931	3.50E-27	21	ebi-a-GCST90000027	Appendicular lean mass || id:ebi-a-GCST90000027	TRUE	reported	igd	2	TRUE
155	rs201570119	C	T	C	T	0.0208696	-0.0018	0.209579	0.1767	FALSE	FALSE	FALSE	finn-b-DM_NEPHROPATHY_EXMORE	2	112256320	0.034	NA	0.9567	Diabetic nephropathy (more controls excluded) || id:finn-b-DM_NEPHROPATHY_EXMORE	Diabetic nephropathy (more controls excluded)	Diabetic nephropathy (more controls excluded) || ||	TRUE	igd	NA	NA	NA	NA	NA	NA	NA	112256320	244730	0.00311898	9.00E-12	2	ebi-a-GCST90000027	Appendicular lean mass || id:ebi-a-GCST90000027	TRUE	reported	igd	2	TRUE
156	rs2028106	G	C	G	C	-0.0411703	0.0897	0.033676	0.01449	FALSE	TRUE	FALSE	finn-b-DM_NEPHROPATHY_EXMORE	2	85766282	0.1081	NA	0.4067	Diabetic nephropathy (more controls excluded) || id:finn-b-DM_NEPHROPATHY_EXMORE	Diabetic nephropathy (more controls excluded)	Diabetic nephropathy (more controls excluded) || ||	TRUE	igd	NA	NA	NA	NA	NA	NA	NA	85766282	244730	0.00700689	1.00E-08	2	ebi-a-GCST90000027	Appendicular lean mass || id:ebi-a-GCST90000027	TRUE	reported	igd	2	TRUE
157	rs2035901	G	A	G	A	0.0222421	-0.0082	0.468218	0.5712	FALSE	FALSE	FALSE	finn-b-DM_NEPHROPATHY_EXMORE	4	145521867	0.0263	NA	0.755099	Diabetic nephropathy (more controls excluded) || id:finn-b-DM_NEPHROPATHY_EXMORE	Diabetic nephropathy (more controls excluded)	Diabetic nephropathy (more controls excluded) || ||	TRUE	igd	NA	NA	NA	NA	NA	NA	NA	145521867	244730	0.00255164	2.00E-18	4	ebi-a-GCST90000027	Appendicular lean mass || id:ebi-a-GCST90000027	TRUE	reported	igd	2	TRUE
158	rs2112617	A	G	A	G	-0.018134	0.06	0.529248	0.5321	FALSE	FALSE	FALSE	finn-b-DM_NEPHROPATHY_EXMORE	17	46977125	0.0258	NA	0.0199499	Diabetic nephropathy (more controls excluded) || id:finn-b-DM_NEPHROPATHY_EXMORE	Diabetic nephropathy (more controls excluded)	Diabetic nephropathy (more controls excluded) || ||	TRUE	igd	NA	NA	NA	NA	NA	NA	NA	46977125	244730	0.00254869	5.20E-13	17	ebi-a-GCST90000027	Appendicular lean mass || id:ebi-a-GCST90000027	TRUE	reported	igd	2	TRUE
159	rs2113795	A	G	A	G	0.0178301	0.0171	0.34439	0.3822	FALSE	FALSE	FALSE	finn-b-DM_NEPHROPATHY_EXMORE	1	184113311	0.0265	NA	0.5192	Diabetic nephropathy (more controls excluded) || id:finn-b-DM_NEPHROPATHY_EXMORE	Diabetic nephropathy (more controls excluded)	Diabetic nephropathy (more controls excluded) || ||	TRUE	igd	NA	NA	NA	NA	NA	NA	NA	184113311	244730	0.00264718	6.80E-12	1	ebi-a-GCST90000027	Appendicular lean mass || id:ebi-a-GCST90000027	TRUE	reported	igd	2	TRUE
160	rs212515	C	A	C	A	0.0226679	-0.0029	0.467924	0.4992	FALSE	FALSE	FALSE	finn-b-DM_NEPHROPATHY_EXMORE	1	21575045	0.0258	NA	0.9109	Diabetic nephropathy (more controls excluded) || id:finn-b-DM_NEPHROPATHY_EXMORE	Diabetic nephropathy (more controls excluded)	Diabetic nephropathy (more controls excluded) || ||	TRUE	igd	NA	NA	NA	NA	NA	NA	NA	21575045	244730	0.00253153	1.10E-19	1	ebi-a-GCST90000027	Appendicular lean mass || id:ebi-a-GCST90000027	TRUE	reported	igd	2	TRUE
161	rs2134334	T	A	T	A	-0.0209202	0.0366	0.511268	0.5894	FALSE	TRUE	TRUE	finn-b-DM_NEPHROPATHY_EXMORE	15	38495636	0.0263	NA	0.163	Diabetic nephropathy (more controls excluded) || id:finn-b-DM_NEPHROPATHY_EXMORE	Diabetic nephropathy (more controls excluded)	Diabetic nephropathy (more controls excluded) || ||	TRUE	igd	NA	NA	NA	NA	NA	NA	NA	38495636	244730	0.00256053	5.70E-17	15	ebi-a-GCST90000027	Appendicular lean mass || id:ebi-a-GCST90000027	TRUE	reported	igd	2	FALSE
162	rs2194411	A	G	A	G	0.049811	-0.0284	0.128546	0.1378	FALSE	FALSE	FALSE	finn-b-DM_NEPHROPATHY_EXMORE	3	185548663	0.0377	NA	0.4514	Diabetic nephropathy (more controls excluded) || id:finn-b-DM_NEPHROPATHY_EXMORE	Diabetic nephropathy (more controls excluded)	Diabetic nephropathy (more controls excluded) || ||	TRUE	igd	NA	NA	NA	NA	NA	NA	NA	185548663	244730	0.00383319	8.30E-40	3	ebi-a-GCST90000027	Appendicular lean mass || id:ebi-a-GCST90000027	TRUE	reported	igd	2	TRUE
163	rs2212926	A	C	A	C	-0.0242687	-0.03	0.210208	0.1426	FALSE	FALSE	FALSE	finn-b-DM_NEPHROPATHY_EXMORE	21	38066883	0.037	NA	0.4179	Diabetic nephropathy (more controls excluded) || id:finn-b-DM_NEPHROPATHY_EXMORE	Diabetic nephropathy (more controls excluded)	Diabetic nephropathy (more controls excluded) || ||	TRUE	igd	NA	NA	NA	NA	NA	NA	NA	38066883	244730	0.00315842	1.20E-14	21	ebi-a-GCST90000027	Appendicular lean mass || id:ebi-a-GCST90000027	TRUE	reported	igd	2	TRUE
164	rs2225226	T	C	T	C	-0.0668829	0.0044	0.216241	0.2514	FALSE	FALSE	FALSE	finn-b-DM_NEPHROPATHY_EXMORE	13	51127270	0.0298	NA	0.8838	Diabetic nephropathy (more controls excluded) || id:finn-b-DM_NEPHROPATHY_EXMORE	Diabetic nephropathy (more controls excluded)	Diabetic nephropathy (more controls excluded) || ||	TRUE	igd	NA	NA	NA	NA	NA	NA	NA	51127270	244730	0.00311199	9.59E-105	13	ebi-a-GCST90000027	Appendicular lean mass || id:ebi-a-GCST90000027	TRUE	reported	igd	2	TRUE
165	rs2236406	C	T	C	T	0.0410825	-0.0019	0.349299	0.3667	FALSE	FALSE	FALSE	finn-b-DM_NEPHROPATHY_EXMORE	9	98221861	0.0268	NA	0.9431	Diabetic nephropathy (more controls excluded) || id:finn-b-DM_NEPHROPATHY_EXMORE	Diabetic nephropathy (more controls excluded)	Diabetic nephropathy (more controls excluded) || ||	TRUE	igd	NA	NA	NA	NA	NA	NA	NA	98221861	244730	0.00267614	1.40E-54	9	ebi-a-GCST90000027	Appendicular lean mass || id:ebi-a-GCST90000027	TRUE	reported	igd	2	TRUE
166	rs226221	C	T	C	T	0.0237066	-0.0726	0.851022	0.8613	FALSE	FALSE	FALSE	finn-b-DM_NEPHROPATHY_EXMORE	17	37029677	0.0375	NA	0.0528494	Diabetic nephropathy (more controls excluded) || id:finn-b-DM_NEPHROPATHY_EXMORE	Diabetic nephropathy (more controls excluded)	Diabetic nephropathy (more controls excluded) || ||	TRUE	igd	NA	NA	NA	NA	NA	NA	NA	37029677	244730	0.00360948	1.20E-11	17	ebi-a-GCST90000027	Appendicular lean mass || id:ebi-a-GCST90000027	TRUE	reported	igd	2	TRUE
167	rs2268759	A	G	A	G	0.0216933	0.0066	0.595804	0.5251	FALSE	FALSE	FALSE	finn-b-DM_NEPHROPATHY_EXMORE	3	38514327	0.0259	NA	0.7994	Diabetic nephropathy (more controls excluded) || id:finn-b-DM_NEPHROPATHY_EXMORE	Diabetic nephropathy (more controls excluded)	Diabetic nephropathy (more controls excluded) || ||	TRUE	igd	NA	NA	NA	NA	NA	NA	NA	38514327	244730	0.00258616	2.20E-18	3	ebi-a-GCST90000027	Appendicular lean mass || id:ebi-a-GCST90000027	TRUE	reported	igd	2	TRUE
168	rs2270794	T	C	T	C	-0.0305636	0.0292	0.144532	0.1439	FALSE	FALSE	FALSE	finn-b-DM_NEPHROPATHY_EXMORE	12	117477104	0.0367	NA	0.4259	Diabetic nephropathy (more controls excluded) || id:finn-b-DM_NEPHROPATHY_EXMORE	Diabetic nephropathy (more controls excluded)	Diabetic nephropathy (more controls excluded) || ||	TRUE	igd	NA	NA	NA	NA	NA	NA	NA	117477104	244730	0.00361187	8.00E-17	12	ebi-a-GCST90000027	Appendicular lean mass || id:ebi-a-GCST90000027	TRUE	reported	igd	2	TRUE
169	rs2270894	G	C	G	C	-0.0352746	0.0013	0.203248	0.2639	FALSE	TRUE	FALSE	finn-b-DM_NEPHROPATHY_EXMORE	3	9975386	0.0293	NA	0.9636	Diabetic nephropathy (more controls excluded) || id:finn-b-DM_NEPHROPATHY_EXMORE	Diabetic nephropathy (more controls excluded)	Diabetic nephropathy (more controls excluded) || ||	TRUE	igd	NA	NA	NA	NA	NA	NA	NA	9975386	244730	0.00326808	7.70E-28	3	ebi-a-GCST90000027	Appendicular lean mass || id:ebi-a-GCST90000027	TRUE	reported	igd	2	TRUE
170	rs2274224	C	G	C	G	0.0381928	-0.0015	0.435077	0.3457	FALSE	TRUE	TRUE	finn-b-DM_NEPHROPATHY_EXMORE	10	96039597	0.0271	NA	0.9547	Diabetic nephropathy (more controls excluded) || id:finn-b-DM_NEPHROPATHY_EXMORE	Diabetic nephropathy (more controls excluded)	Diabetic nephropathy (more controls excluded) || ||	TRUE	igd	NA	NA	NA	NA	NA	NA	NA	96039597	244730	0.00256626	6.90E-50	10	ebi-a-GCST90000027	Appendicular lean mass || id:ebi-a-GCST90000027	TRUE	reported	igd	2	FALSE
171	rs2296316	C	T	C	T	-0.0201889	0.0081	0.463669	0.5084	FALSE	FALSE	FALSE	finn-b-DM_NEPHROPATHY_EXMORE	14	65520246	0.0259	NA	0.753999	Diabetic nephropathy (more controls excluded) || id:finn-b-DM_NEPHROPATHY_EXMORE	Diabetic nephropathy (more controls excluded)	Diabetic nephropathy (more controls excluded) || ||	TRUE	igd	NA	NA	NA	NA	NA	NA	NA	65520246	244730	0.00257976	3.50E-15	14	ebi-a-GCST90000027	Appendicular lean mass || id:ebi-a-GCST90000027	TRUE	reported	igd	2	TRUE
172	rs2324154	A	C	A	C	0.0150898	0.0102	0.510104	0.4812	FALSE	FALSE	FALSE	finn-b-DM_NEPHROPATHY_EXMORE	4	24027226	0.0259	NA	0.6939	Diabetic nephropathy (more controls excluded) || id:finn-b-DM_NEPHROPATHY_EXMORE	Diabetic nephropathy (more controls excluded)	Diabetic nephropathy (more controls excluded) || ||	TRUE	igd	NA	NA	NA	NA	NA	NA	NA	24027226	244730	0.00254281	9.50E-10	4	ebi-a-GCST90000027	Appendicular lean mass || id:ebi-a-GCST90000027	TRUE	reported	igd	2	TRUE
173	rs2345365	T	C	T	C	0.0201159	-0.0085	0.293143	0.2964	FALSE	FALSE	FALSE	finn-b-DM_NEPHROPATHY_EXMORE	19	3410021	0.0284	NA	0.763801	Diabetic nephropathy (more controls excluded) || id:finn-b-DM_NEPHROPATHY_EXMORE	Diabetic nephropathy (more controls excluded)	Diabetic nephropathy (more controls excluded) || ||	TRUE	igd	NA	NA	NA	NA	NA	NA	NA	3410021	244730	0.00281744	9.40E-13	19	ebi-a-GCST90000027	Appendicular lean mass || id:ebi-a-GCST90000027	TRUE	reported	igd	2	TRUE
174	rs2347808	A	G	A	G	-0.0157183	0.0131	0.513857	0.4904	FALSE	FALSE	FALSE	finn-b-DM_NEPHROPATHY_EXMORE	18	2750856	0.0258	NA	0.6106	Diabetic nephropathy (more controls excluded) || id:finn-b-DM_NEPHROPATHY_EXMORE	Diabetic nephropathy (more controls excluded)	Diabetic nephropathy (more controls excluded) || ||	TRUE	igd	NA	NA	NA	NA	NA	NA	NA	2750856	244730	0.00255908	4.30E-10	18	ebi-a-GCST90000027	Appendicular lean mass || id:ebi-a-GCST90000027	TRUE	reported	igd	2	TRUE
175	rs2382532	A	G	A	G	0.0148807	0.0029	0.423815	0.5012	FALSE	FALSE	FALSE	finn-b-DM_NEPHROPATHY_EXMORE	9	15687846	0.0259	NA	0.91	Diabetic nephropathy (more controls excluded) || id:finn-b-DM_NEPHROPATHY_EXMORE	Diabetic nephropathy (more controls excluded)	Diabetic nephropathy (more controls excluded) || ||	TRUE	igd	NA	NA	NA	NA	NA	NA	NA	15687846	244730	0.00259805	2.50E-09	9	ebi-a-GCST90000027	Appendicular lean mass || id:ebi-a-GCST90000027	TRUE	reported	igd	2	TRUE
176	rs2416883	G	A	G	A	0.0206627	-0.0085	0.394916	0.4133	FALSE	FALSE	FALSE	finn-b-DM_NEPHROPATHY_EXMORE	12	11876394	0.0262	NA	0.7452	Diabetic nephropathy (more controls excluded) || id:finn-b-DM_NEPHROPATHY_EXMORE	Diabetic nephropathy (more controls excluded)	Diabetic nephropathy (more controls excluded) || ||	TRUE	igd	NA	NA	NA	NA	NA	NA	NA	11876394	244730	0.00259595	4.90E-15	12	ebi-a-GCST90000027	Appendicular lean mass || id:ebi-a-GCST90000027	TRUE	reported	igd	2	TRUE
177	rs244711	T	C	T	C	0.0276341	0.0104	0.68647	0.675	FALSE	FALSE	FALSE	finn-b-DM_NEPHROPATHY_EXMORE	5	176509193	0.0282	NA	0.710699	Diabetic nephropathy (more controls excluded) || id:finn-b-DM_NEPHROPATHY_EXMORE	Diabetic nephropathy (more controls excluded)	Diabetic nephropathy (more controls excluded) || ||	TRUE	igd	NA	NA	NA	NA	NA	NA	NA	176509193	244730	0.00293038	1.30E-22	5	ebi-a-GCST90000027	Appendicular lean mass || id:ebi-a-GCST90000027	TRUE	reported	igd	2	TRUE
178	rs246181	T	C	T	C	0.0247863	0.0316	0.373253	0.3927	FALSE	FALSE	FALSE	finn-b-DM_NEPHROPATHY_EXMORE	16	14392641	0.0264	NA	0.2321	Diabetic nephropathy (more controls excluded) || id:finn-b-DM_NEPHROPATHY_EXMORE	Diabetic nephropathy (more controls excluded)	Diabetic nephropathy (more controls excluded) || ||	TRUE	igd	NA	NA	NA	NA	NA	NA	NA	14392641	244730	0.00265794	9.40E-22	16	ebi-a-GCST90000027	Appendicular lean mass || id:ebi-a-GCST90000027	TRUE	reported	igd	2	TRUE
179	rs2471980	C	G	C	G	0.0268867	-0.0036	0.326094	0.4351	FALSE	TRUE	TRUE	finn-b-DM_NEPHROPATHY_EXMORE	6	31800868	0.0267	NA	0.8942	Diabetic nephropathy (more controls excluded) || id:finn-b-DM_NEPHROPATHY_EXMORE	Diabetic nephropathy (more controls excluded)	Diabetic nephropathy (more controls excluded) || ||	TRUE	igd	NA	NA	NA	NA	NA	NA	NA	31800868	244730	0.00270384	4.70E-25	6	ebi-a-GCST90000027	Appendicular lean mass || id:ebi-a-GCST90000027	TRUE	reported	igd	2	FALSE
180	rs2489188	T	C	T	C	-0.0163466	-0.0186	0.670312	0.6339	FALSE	FALSE	FALSE	finn-b-DM_NEPHROPATHY_EXMORE	1	92332489	0.0268	NA	0.4867	Diabetic nephropathy (more controls excluded) || id:finn-b-DM_NEPHROPATHY_EXMORE	Diabetic nephropathy (more controls excluded)	Diabetic nephropathy (more controls excluded) || ||	TRUE	igd	NA	NA	NA	NA	NA	NA	NA	92332489	244730	0.00268566	2.20E-10	1	ebi-a-GCST90000027	Appendicular lean mass || id:ebi-a-GCST90000027	TRUE	reported	igd	2	TRUE
181	rs2513303	A	C	A	C	0.0347643	-0.0014	0.845935	0.9115	FALSE	FALSE	FALSE	finn-b-DM_NEPHROPATHY_EXMORE	11	68415569	0.0454	NA	0.9752	Diabetic nephropathy (more controls excluded) || id:finn-b-DM_NEPHROPATHY_EXMORE	Diabetic nephropathy (more controls excluded)	Diabetic nephropathy (more controls excluded) || ||	TRUE	igd	NA	NA	NA	NA	NA	NA	NA	68415569	244730	0.00355885	2.80E-22	11	ebi-a-GCST90000027	Appendicular lean mass || id:ebi-a-GCST90000027	TRUE	reported	igd	2	TRUE
182	rs2531991	A	G	A	G	0.0209059	-0.0148	0.747528	0.7265	FALSE	FALSE	FALSE	finn-b-DM_NEPHROPATHY_EXMORE	16	4023553	0.029	NA	0.6096	Diabetic nephropathy (more controls excluded) || id:finn-b-DM_NEPHROPATHY_EXMORE	Diabetic nephropathy (more controls excluded)	Diabetic nephropathy (more controls excluded) || ||	TRUE	igd	NA	NA	NA	NA	NA	NA	NA	4023553	244730	0.00294653	6.90E-13	16	ebi-a-GCST90000027	Appendicular lean mass || id:ebi-a-GCST90000027	TRUE	reported	igd	2	TRUE
183	rs2607234	G	A	G	A	-0.0383784	-0.0116	0.947688	0.9429	FALSE	FALSE	FALSE	finn-b-DM_NEPHROPATHY_EXMORE	19	35563834	0.0561	NA	0.8366	Diabetic nephropathy (more controls excluded) || id:finn-b-DM_NEPHROPATHY_EXMORE	Diabetic nephropathy (more controls excluded)	Diabetic nephropathy (more controls excluded) || ||	TRUE	igd	NA	NA	NA	NA	NA	NA	NA	35563834	244730	0.00578019	1.10E-11	19	ebi-a-GCST90000027	Appendicular lean mass || id:ebi-a-GCST90000027	TRUE	reported	igd	2	TRUE
184	rs2610986	T	C	T	C	-0.0263889	0.0763	0.655364	0.6458	FALSE	FALSE	FALSE	finn-b-DM_NEPHROPATHY_EXMORE	4	18037231	0.0272	NA	0.00506104	Diabetic nephropathy (more controls excluded) || id:finn-b-DM_NEPHROPATHY_EXMORE	Diabetic nephropathy (more controls excluded)	Diabetic nephropathy (more controls excluded) || ||	TRUE	igd	NA	NA	NA	NA	NA	NA	NA	18037231	244730	0.00274842	6.20E-23	4	ebi-a-GCST90000027	Appendicular lean mass || id:ebi-a-GCST90000027	TRUE	reported	igd	2	TRUE
185	rs2614791	C	A	C	A	-0.0182381	-0.0078	0.209334	0.2623	FALSE	FALSE	FALSE	finn-b-DM_NEPHROPATHY_EXMORE	15	51207267	0.0294	NA	0.7893	Diabetic nephropathy (more controls excluded) || id:finn-b-DM_NEPHROPATHY_EXMORE	Diabetic nephropathy (more controls excluded)	Diabetic nephropathy (more controls excluded) || ||	TRUE	igd	NA	NA	NA	NA	NA	NA	NA	51207267	244730	0.00314038	3.80E-09	15	ebi-a-GCST90000027	Appendicular lean mass || id:ebi-a-GCST90000027	TRUE	reported	igd	2	TRUE
186	rs262680	T	C	T	C	0.0222036	0.0102	0.425036	0.4512	FALSE	FALSE	FALSE	finn-b-DM_NEPHROPATHY_EXMORE	1	2167149	0.0259	NA	0.6948	Diabetic nephropathy (more controls excluded) || id:finn-b-DM_NEPHROPATHY_EXMORE	Diabetic nephropathy (more controls excluded)	Diabetic nephropathy (more controls excluded) || ||	TRUE	igd	NA	NA	NA	NA	NA	NA	NA	2167149	244730	0.00254868	1.00E-18	1	ebi-a-GCST90000027	Appendicular lean mass || id:ebi-a-GCST90000027	TRUE	reported	igd	2	TRUE
187	rs2651450	C	T	C	T	0.0224091	0.0252	0.872225	0.8627	FALSE	FALSE	FALSE	finn-b-DM_NEPHROPATHY_EXMORE	8	97553501	0.0373	NA	0.499401	Diabetic nephropathy (more controls excluded) || id:finn-b-DM_NEPHROPATHY_EXMORE	Diabetic nephropathy (more controls excluded)	Diabetic nephropathy (more controls excluded) || ||	TRUE	igd	NA	NA	NA	NA	NA	NA	NA	97553501	244730	0.00381797	5.20E-09	8	ebi-a-GCST90000027	Appendicular lean mass || id:ebi-a-GCST90000027	TRUE	reported	igd	2	TRUE
188	rs2663126	A	G	A	G	-0.0191818	0.0143	0.69097	0.7617	FALSE	FALSE	FALSE	finn-b-DM_NEPHROPATHY_EXMORE	15	99563857	0.0303	NA	0.6359	Diabetic nephropathy (more controls excluded) || id:finn-b-DM_NEPHROPATHY_EXMORE	Diabetic nephropathy (more controls excluded)	Diabetic nephropathy (more controls excluded) || ||	TRUE	igd	NA	NA	NA	NA	NA	NA	NA	99563857	244730	0.00276221	2.40E-11	15	ebi-a-GCST90000027	Appendicular lean mass || id:ebi-a-GCST90000027	TRUE	reported	igd	2	TRUE
189	rs2693560	G	A	G	A	0.0179954	0.0093	0.628942	0.6699	FALSE	FALSE	FALSE	finn-b-DM_NEPHROPATHY_EXMORE	6	117523671	0.0274	NA	0.734	Diabetic nephropathy (more controls excluded) || id:finn-b-DM_NEPHROPATHY_EXMORE	Diabetic nephropathy (more controls excluded)	Diabetic nephropathy (more controls excluded) || ||	TRUE	igd	NA	NA	NA	NA	NA	NA	NA	117523671	244730	0.0026309	4.10E-12	6	ebi-a-GCST90000027	Appendicular lean mass || id:ebi-a-GCST90000027	TRUE	reported	igd	2	TRUE
190	rs2712169	A	G	A	G	0.0173833	-0.0203	0.580976	0.6043	FALSE	FALSE	FALSE	finn-b-DM_NEPHROPATHY_EXMORE	2	217671349	0.0265	NA	0.4444	Diabetic nephropathy (more controls excluded) || id:finn-b-DM_NEPHROPATHY_EXMORE	Diabetic nephropathy (more controls excluded)	Diabetic nephropathy (more controls excluded) || ||	TRUE	igd	NA	NA	NA	NA	NA	NA	NA	217671349	244730	0.00256991	2.30E-12	2	ebi-a-GCST90000027	Appendicular lean mass || id:ebi-a-GCST90000027	TRUE	reported	igd	2	TRUE
191	rs2763981	A	T	A	T	-0.0423602	0.0547	0.666751	0.7392	FALSE	TRUE	FALSE	finn-b-DM_NEPHROPATHY_EXMORE	6	31840021	0.0315	NA	0.0827199	Diabetic nephropathy (more controls excluded) || id:finn-b-DM_NEPHROPATHY_EXMORE	Diabetic nephropathy (more controls excluded)	Diabetic nephropathy (more controls excluded) || ||	TRUE	igd	NA	NA	NA	NA	NA	NA	NA	31840021	244730	0.00267745	2.90E-53	6	ebi-a-GCST90000027	Appendicular lean mass || id:ebi-a-GCST90000027	TRUE	reported	igd	2	TRUE
192	rs2770928	T	C	T	C	0.0257473	-0.0157	0.885637	0.8258	FALSE	FALSE	FALSE	finn-b-DM_NEPHROPATHY_EXMORE	13	21562832	0.034	NA	0.6441	Diabetic nephropathy (more controls excluded) || id:finn-b-DM_NEPHROPATHY_EXMORE	Diabetic nephropathy (more controls excluded)	Diabetic nephropathy (more controls excluded) || ||	TRUE	igd	NA	NA	NA	NA	NA	NA	NA	21562832	244730	0.00401865	1.70E-11	13	ebi-a-GCST90000027	Appendicular lean mass || id:ebi-a-GCST90000027	TRUE	reported	igd	2	TRUE
193	rs2785070	C	T	C	T	0.0158705	-0.0382	0.446859	0.565	FALSE	FALSE	FALSE	finn-b-DM_NEPHROPATHY_EXMORE	10	89774578	0.026	NA	0.1422	Diabetic nephropathy (more controls excluded) || id:finn-b-DM_NEPHROPATHY_EXMORE	Diabetic nephropathy (more controls excluded)	Diabetic nephropathy (more controls excluded) || ||	TRUE	igd	NA	NA	NA	NA	NA	NA	NA	89774578	244730	0.00256755	1.30E-10	10	ebi-a-GCST90000027	Appendicular lean mass || id:ebi-a-GCST90000027	TRUE	reported	igd	2	TRUE
194	rs2814867	A	C	A	C	-0.0218323	0.0669	0.430188	0.4652	FALSE	FALSE	FALSE	finn-b-DM_NEPHROPATHY_EXMORE	6	146334162	0.0259	NA	0.00976203	Diabetic nephropathy (more controls excluded) || id:finn-b-DM_NEPHROPATHY_EXMORE	Diabetic nephropathy (more controls excluded)	Diabetic nephropathy (more controls excluded) || ||	TRUE	igd	TRUE	rs2814867	rs2777484	A	C	G	A	146334030	244730	0.0025666	4.90E-19	6	ebi-a-GCST90000027	Appendicular lean mass || id:ebi-a-GCST90000027	TRUE	reported	igd	2	TRUE
195	rs28463309	G	A	G	A	-0.0218113	0.0813	0.256269	0.2573	FALSE	FALSE	FALSE	finn-b-DM_NEPHROPATHY_EXMORE	15	41666716	0.0295	NA	0.00585396	Diabetic nephropathy (more controls excluded) || id:finn-b-DM_NEPHROPATHY_EXMORE	Diabetic nephropathy (more controls excluded)	Diabetic nephropathy (more controls excluded) || ||	TRUE	igd	NA	NA	NA	NA	NA	NA	NA	41666716	244730	0.00292378	8.30E-16	15	ebi-a-GCST90000027	Appendicular lean mass || id:ebi-a-GCST90000027	TRUE	reported	igd	2	TRUE
196	rs28507130	A	T	A	T	0.0235715	-9.00E-04	0.366239	0.3922	FALSE	TRUE	FALSE	finn-b-DM_NEPHROPATHY_EXMORE	17	79412885	0.0267	NA	0.9732	Diabetic nephropathy (more controls excluded) || id:finn-b-DM_NEPHROPATHY_EXMORE	Diabetic nephropathy (more controls excluded)	Diabetic nephropathy (more controls excluded) || ||	TRUE	igd	NA	NA	NA	NA	NA	NA	NA	79412885	244730	0.0026696	5.00E-19	17	ebi-a-GCST90000027	Appendicular lean mass || id:ebi-a-GCST90000027	TRUE	reported	igd	2	TRUE
197	rs28551477	C	T	C	T	0.0168865	0.035	0.239359	0.2909	FALSE	FALSE	FALSE	finn-b-DM_NEPHROPATHY_EXMORE	8	120818001	0.0284	NA	0.2177	Diabetic nephropathy (more controls excluded) || id:finn-b-DM_NEPHROPATHY_EXMORE	Diabetic nephropathy (more controls excluded)	Diabetic nephropathy (more controls excluded) || ||	TRUE	igd	NA	NA	NA	NA	NA	NA	NA	120818001	244730	0.00297531	1.90E-08	8	ebi-a-GCST90000027	Appendicular lean mass || id:ebi-a-GCST90000027	TRUE	reported	igd	2	TRUE
198	rs2871865	G	C	G	C	-0.0479635	-0.0043	0.115474	0.06096	FALSE	TRUE	FALSE	finn-b-DM_NEPHROPATHY_EXMORE	15	99194896	0.0539	NA	0.9369	Diabetic nephropathy (more controls excluded) || id:finn-b-DM_NEPHROPATHY_EXMORE	Diabetic nephropathy (more controls excluded)	Diabetic nephropathy (more controls excluded) || ||	TRUE	igd	NA	NA	NA	NA	NA	NA	NA	99194896	244730	0.00399163	3.90E-34	15	ebi-a-GCST90000027	Appendicular lean mass || id:ebi-a-GCST90000027	TRUE	reported	igd	2	TRUE
199	rs2871960	C	A	C	A	0.0506768	-0.0157	0.444956	0.4625	FALSE	FALSE	FALSE	finn-b-DM_NEPHROPATHY_EXMORE	3	141121814	0.0259	NA	0.5448	Diabetic nephropathy (more controls excluded) || id:finn-b-DM_NEPHROPATHY_EXMORE	Diabetic nephropathy (more controls excluded)	Diabetic nephropathy (more controls excluded) || ||	TRUE	igd	NA	NA	NA	NA	NA	NA	NA	141121814	244730	0.00255125	3.50E-90	3	ebi-a-GCST90000027	Appendicular lean mass || id:ebi-a-GCST90000027	TRUE	reported	igd	2	TRUE
200	rs2885697	T	G	T	G	-0.0322113	0.019	0.66487	0.6603	FALSE	FALSE	FALSE	finn-b-DM_NEPHROPATHY_EXMORE	1	41544279	0.0272	NA	0.483499	Diabetic nephropathy (more controls excluded) || id:finn-b-DM_NEPHROPATHY_EXMORE	Diabetic nephropathy (more controls excluded)	Diabetic nephropathy (more controls excluded) || ||	TRUE	igd	NA	NA	NA	NA	NA	NA	NA	41544279	244730	0.00266221	3.60E-34	1	ebi-a-GCST90000027	Appendicular lean mass || id:ebi-a-GCST90000027	TRUE	reported	igd	2	TRUE
201	rs2897968	A	G	A	G	0.0307998	-0.0068	0.607179	0.5997	FALSE	FALSE	FALSE	finn-b-DM_NEPHROPATHY_EXMORE	12	46763686	0.0263	NA	0.7949	Diabetic nephropathy (more controls excluded) || id:finn-b-DM_NEPHROPATHY_EXMORE	Diabetic nephropathy (more controls excluded)	Diabetic nephropathy (more controls excluded) || ||	TRUE	igd	NA	NA	NA	NA	NA	NA	NA	46763686	244730	0.00259971	8.40E-32	12	ebi-a-GCST90000027	Appendicular lean mass || id:ebi-a-GCST90000027	TRUE	reported	igd	2	TRUE
202	rs2916261	G	A	G	A	-0.020441	-0.0075	0.785927	0.8523	FALSE	FALSE	FALSE	finn-b-DM_NEPHROPATHY_EXMORE	2	47287158	0.0365	NA	0.8367	Diabetic nephropathy (more controls excluded) || id:finn-b-DM_NEPHROPATHY_EXMORE	Diabetic nephropathy (more controls excluded)	Diabetic nephropathy (more controls excluded) || ||	TRUE	igd	NA	NA	NA	NA	NA	NA	NA	47287158	244730	0.00308161	1.50E-11	2	ebi-a-GCST90000027	Appendicular lean mass || id:ebi-a-GCST90000027	TRUE	reported	igd	2	TRUE
203	rs291970	T	C	T	C	0.024856	0.0502	0.22952	0.1633	FALSE	FALSE	FALSE	finn-b-DM_NEPHROPATHY_EXMORE	10	121123633	0.0349	NA	0.1495	Diabetic nephropathy (more controls excluded) || id:finn-b-DM_NEPHROPATHY_EXMORE	Diabetic nephropathy (more controls excluded)	Diabetic nephropathy (more controls excluded) || ||	TRUE	igd	NA	NA	NA	NA	NA	NA	NA	121123633	244730	0.00302497	2.40E-17	10	ebi-a-GCST90000027	Appendicular lean mass || id:ebi-a-GCST90000027	TRUE	reported	igd	2	TRUE
204	rs292168	G	A	G	A	-0.0311731	-0.0269	0.44971	0.4099	FALSE	FALSE	FALSE	finn-b-DM_NEPHROPATHY_EXMORE	5	36941767	0.0262	NA	0.3035	Diabetic nephropathy (more controls excluded) || id:finn-b-DM_NEPHROPATHY_EXMORE	Diabetic nephropathy (more controls excluded)	Diabetic nephropathy (more controls excluded) || ||	TRUE	igd	TRUE	rs292168	rs292194	G	A	C	T	36807189	244730	0.00255458	3.50E-35	5	ebi-a-GCST90000027	Appendicular lean mass || id:ebi-a-GCST90000027	TRUE	reported	igd	2	TRUE
205	rs2964486	C	G	C	G	0.0184543	-0.009	0.346006	0.2757	FALSE	TRUE	FALSE	finn-b-DM_NEPHROPATHY_EXMORE	5	157909469	0.0291	NA	0.757801	Diabetic nephropathy (more controls excluded) || id:finn-b-DM_NEPHROPATHY_EXMORE	Diabetic nephropathy (more controls excluded)	Diabetic nephropathy (more controls excluded) || ||	TRUE	igd	NA	NA	NA	NA	NA	NA	NA	157909469	244730	0.00266763	3.20E-12	5	ebi-a-GCST90000027	Appendicular lean mass || id:ebi-a-GCST90000027	TRUE	reported	igd	2	TRUE
206	rs2977462	C	T	C	T	0.0162765	0.028	0.481032	0.4494	FALSE	FALSE	FALSE	finn-b-DM_NEPHROPATHY_EXMORE	8	141543380	0.0261	NA	0.2835	Diabetic nephropathy (more controls excluded) || id:finn-b-DM_NEPHROPATHY_EXMORE	Diabetic nephropathy (more controls excluded)	Diabetic nephropathy (more controls excluded) || ||	TRUE	igd	TRUE	rs2977462	rs2977463	C	T	C	T	141543138	244730	0.00257387	7.50E-11	8	ebi-a-GCST90000027	Appendicular lean mass || id:ebi-a-GCST90000027	TRUE	reported	igd	2	TRUE
207	rs2983745	T	C	T	C	-0.01898	-0.0535	0.207004	0.1601	FALSE	FALSE	FALSE	finn-b-DM_NEPHROPATHY_EXMORE	14	64843656	0.0355	NA	0.1318	Diabetic nephropathy (more controls excluded) || id:finn-b-DM_NEPHROPATHY_EXMORE	Diabetic nephropathy (more controls excluded)	Diabetic nephropathy (more controls excluded) || ||	TRUE	igd	NA	NA	NA	NA	NA	NA	NA	64843656	244730	0.00318761	1.80E-09	14	ebi-a-GCST90000027	Appendicular lean mass || id:ebi-a-GCST90000027	TRUE	reported	igd	2	TRUE
208	rs2993531	C	A	C	A	0.0181802	0.0184	0.588626	0.6382	FALSE	FALSE	FALSE	finn-b-DM_NEPHROPATHY_EXMORE	1	212190116	0.0268	NA	0.493	Diabetic nephropathy (more controls excluded) || id:finn-b-DM_NEPHROPATHY_EXMORE	Diabetic nephropathy (more controls excluded)	Diabetic nephropathy (more controls excluded) || ||	TRUE	igd	NA	NA	NA	NA	NA	NA	NA	212190116	244730	0.00255681	2.90E-14	1	ebi-a-GCST90000027	Appendicular lean mass || id:ebi-a-GCST90000027	TRUE	reported	igd	2	TRUE
209	rs3097160	A	T	A	T	0.0162913	3.00E-04	0.340772	0.3433	FALSE	TRUE	FALSE	finn-b-DM_NEPHROPATHY_EXMORE	5	5449790	0.0271	NA	0.9924	Diabetic nephropathy (more controls excluded) || id:finn-b-DM_NEPHROPATHY_EXMORE	Diabetic nephropathy (more controls excluded)	Diabetic nephropathy (more controls excluded) || ||	TRUE	igd	NA	NA	NA	NA	NA	NA	NA	5449790	244730	0.00267794	2.70E-10	5	ebi-a-GCST90000027	Appendicular lean mass || id:ebi-a-GCST90000027	TRUE	reported	igd	2	TRUE
210	rs3110496	G	A	G	A	0.0153975	-0.0067	0.686199	0.6081	FALSE	FALSE	FALSE	finn-b-DM_NEPHROPATHY_EXMORE	17	27917771	0.0265	NA	0.7994	Diabetic nephropathy (more controls excluded) || id:finn-b-DM_NEPHROPATHY_EXMORE	Diabetic nephropathy (more controls excluded)	Diabetic nephropathy (more controls excluded) || ||	TRUE	igd	NA	NA	NA	NA	NA	NA	NA	27917771	244730	0.00274046	1.00E-08	17	ebi-a-GCST90000027	Appendicular lean mass || id:ebi-a-GCST90000027	TRUE	reported	igd	2	TRUE
211	rs3114140	A	G	A	G	0.0230109	-0.0128	0.304714	0.3642	FALSE	FALSE	FALSE	finn-b-DM_NEPHROPATHY_EXMORE	4	82167181	0.0269	NA	0.634699	Diabetic nephropathy (more controls excluded) || id:finn-b-DM_NEPHROPATHY_EXMORE	Diabetic nephropathy (more controls excluded)	Diabetic nephropathy (more controls excluded) || ||	TRUE	igd	NA	NA	NA	NA	NA	NA	NA	82167181	244730	0.00276049	2.40E-16	4	ebi-a-GCST90000027	Appendicular lean mass || id:ebi-a-GCST90000027	TRUE	reported	igd	2	TRUE
212	rs31210	A	G	A	G	-0.0300066	-0.0255	0.252654	0.2489	FALSE	FALSE	FALSE	finn-b-DM_NEPHROPATHY_EXMORE	5	134361020	0.0298	NA	0.3907	Diabetic nephropathy (more controls excluded) || id:finn-b-DM_NEPHROPATHY_EXMORE	Diabetic nephropathy (more controls excluded)	Diabetic nephropathy (more controls excluded) || ||	TRUE	igd	NA	NA	NA	NA	NA	NA	NA	134361020	244730	0.00292228	9.30E-25	5	ebi-a-GCST90000027	Appendicular lean mass || id:ebi-a-GCST90000027	TRUE	reported	igd	2	TRUE
213	rs3184504	C	T	C	T	0.0181775	-0.0267	0.517141	0.5918	FALSE	FALSE	FALSE	finn-b-DM_NEPHROPATHY_EXMORE	12	111884608	0.0262	NA	0.3083	Diabetic nephropathy (more controls excluded) || id:finn-b-DM_NEPHROPATHY_EXMORE	Diabetic nephropathy (more controls excluded)	Diabetic nephropathy (more controls excluded) || ||	TRUE	igd	NA	NA	NA	NA	NA	NA	NA	111884608	244730	0.00253177	1.10E-12	12	ebi-a-GCST90000027	Appendicular lean mass || id:ebi-a-GCST90000027	TRUE	reported	igd	2	TRUE
214	rs33973388	T	G	T	G	0.0264797	0.0093	0.434593	0.308	FALSE	FALSE	FALSE	finn-b-DM_NEPHROPATHY_EXMORE	18	46611842	0.0281	NA	0.741401	Diabetic nephropathy (more controls excluded) || id:finn-b-DM_NEPHROPATHY_EXMORE	Diabetic nephropathy (more controls excluded)	Diabetic nephropathy (more controls excluded) || ||	TRUE	igd	NA	NA	NA	NA	NA	NA	NA	46611842	244730	0.00257573	2.80E-27	18	ebi-a-GCST90000027	Appendicular lean mass || id:ebi-a-GCST90000027	TRUE	reported	igd	2	TRUE
215	rs34276133	A	C	A	C	0.0392652	0.0473	0.050157	0.03575	FALSE	FALSE	FALSE	finn-b-DM_NEPHROPATHY_EXMORE	1	176472569	0.0702	NA	0.5006	Diabetic nephropathy (more controls excluded) || id:finn-b-DM_NEPHROPATHY_EXMORE	Diabetic nephropathy (more controls excluded)	Diabetic nephropathy (more controls excluded) || ||	TRUE	igd	NA	NA	NA	NA	NA	NA	NA	176472569	244730	0.00577901	3.40E-12	1	ebi-a-GCST90000027	Appendicular lean mass || id:ebi-a-GCST90000027	TRUE	reported	igd	2	TRUE
216	rs34345560	A	G	A	G	0.0231243	-0.0179	0.194361	0.2571	FALSE	FALSE	FALSE	finn-b-DM_NEPHROPATHY_EXMORE	11	69081998	0.0297	NA	0.5463	Diabetic nephropathy (more controls excluded) || id:finn-b-DM_NEPHROPATHY_EXMORE	Diabetic nephropathy (more controls excluded)	Diabetic nephropathy (more controls excluded) || ||	TRUE	igd	NA	NA	NA	NA	NA	NA	NA	69081998	244730	0.00323629	1.40E-13	11	ebi-a-GCST90000027	Appendicular lean mass || id:ebi-a-GCST90000027	TRUE	reported	igd	2	TRUE
217	rs34390533	A	C	A	C	-0.026713	0.0119	0.247087	0.2973	FALSE	FALSE	FALSE	finn-b-DM_NEPHROPATHY_EXMORE	3	184030838	0.0282	NA	0.674099	Diabetic nephropathy (more controls excluded) || id:finn-b-DM_NEPHROPATHY_EXMORE	Diabetic nephropathy (more controls excluded)	Diabetic nephropathy (more controls excluded) || ||	TRUE	igd	NA	NA	NA	NA	NA	NA	NA	184030838	244730	0.00294992	3.00E-20	3	ebi-a-GCST90000027	Appendicular lean mass || id:ebi-a-GCST90000027	TRUE	reported	igd	2	TRUE
218	rs34517439	A	C	A	C	0.0372833	0.0627	0.122533	0.1266	FALSE	FALSE	FALSE	finn-b-DM_NEPHROPATHY_EXMORE	1	78450517	0.0389	NA	0.1072	Diabetic nephropathy (more controls excluded) || id:finn-b-DM_NEPHROPATHY_EXMORE	Diabetic nephropathy (more controls excluded)	Diabetic nephropathy (more controls excluded) || ||	TRUE	igd	NA	NA	NA	NA	NA	NA	NA	78450517	244730	0.00388728	5.10E-22	1	ebi-a-GCST90000027	Appendicular lean mass || id:ebi-a-GCST90000027	TRUE	reported	igd	2	TRUE
219	rs34647936	G	T	G	T	-0.0271463	0.0258	0.185347	0.1541	FALSE	FALSE	FALSE	finn-b-DM_NEPHROPATHY_EXMORE	19	19548239	0.0359	NA	0.4718	Diabetic nephropathy (more controls excluded) || id:finn-b-DM_NEPHROPATHY_EXMORE	Diabetic nephropathy (more controls excluded)	Diabetic nephropathy (more controls excluded) || ||	TRUE	igd	NA	NA	NA	NA	NA	NA	NA	19548239	244730	0.00329193	4.70E-17	19	ebi-a-GCST90000027	Appendicular lean mass || id:ebi-a-GCST90000027	TRUE	reported	igd	2	TRUE
220	rs34651	T	C	T	C	-0.0379086	-0.0325	0.91823	0.9401	FALSE	FALSE	FALSE	finn-b-DM_NEPHROPATHY_EXMORE	5	72144005	0.0545	NA	0.551099	Diabetic nephropathy (more controls excluded) || id:finn-b-DM_NEPHROPATHY_EXMORE	Diabetic nephropathy (more controls excluded)	Diabetic nephropathy (more controls excluded) || ||	TRUE	igd	NA	NA	NA	NA	NA	NA	NA	72144005	244730	0.00465604	4.10E-17	5	ebi-a-GCST90000027	Appendicular lean mass || id:ebi-a-GCST90000027	TRUE	reported	igd	2	TRUE
221	rs346722	T	C	T	C	0.0203544	0.03	0.123642	0.1278	FALSE	FALSE	FALSE	finn-b-DM_NEPHROPATHY_EXMORE	1	45620134	0.0386	NA	0.4375	Diabetic nephropathy (more controls excluded) || id:finn-b-DM_NEPHROPATHY_EXMORE	Diabetic nephropathy (more controls excluded)	Diabetic nephropathy (more controls excluded) || ||	TRUE	igd	NA	NA	NA	NA	NA	NA	NA	45620134	244730	0.00382711	9.00E-09	1	ebi-a-GCST90000027	Appendicular lean mass || id:ebi-a-GCST90000027	TRUE	reported	igd	2	TRUE
222	rs34776209	T	C	T	C	-0.0358369	0.0206	0.247653	0.206	FALSE	FALSE	FALSE	finn-b-DM_NEPHROPATHY_EXMORE	7	23513093	0.0319	NA	0.5177	Diabetic nephropathy (more controls excluded) || id:finn-b-DM_NEPHROPATHY_EXMORE	Diabetic nephropathy (more controls excluded)	Diabetic nephropathy (more controls excluded) || ||	TRUE	igd	NA	NA	NA	NA	NA	NA	NA	23513093	244730	0.00294561	1.20E-33	7	ebi-a-GCST90000027	Appendicular lean mass || id:ebi-a-GCST90000027	TRUE	reported	igd	2	TRUE
223	rs35230100	CATAT	C	CATAT	C	-0.0259981	0.0287	0.432637	0.4624	FALSE	FALSE	FALSE	finn-b-DM_NEPHROPATHY_EXMORE	14	70348141	0.0262	NA	0.2727	Diabetic nephropathy (more controls excluded) || id:finn-b-DM_NEPHROPATHY_EXMORE	Diabetic nephropathy (more controls excluded)	Diabetic nephropathy (more controls excluded) || ||	TRUE	igd	NA	NA	NA	NA	NA	NA	NA	70348141	244730	0.00266391	1.20E-23	14	ebi-a-GCST90000027	Appendicular lean mass || id:ebi-a-GCST90000027	TRUE	reported	igd	2	TRUE
224	rs35304341	A	G	A	G	-0.0275623	-0.0229	0.089278	0.09715	FALSE	FALSE	FALSE	finn-b-DM_NEPHROPATHY_EXMORE	1	200971049	0.0434	NA	0.597901	Diabetic nephropathy (more controls excluded) || id:finn-b-DM_NEPHROPATHY_EXMORE	Diabetic nephropathy (more controls excluded)	Diabetic nephropathy (more controls excluded) || ||	TRUE	igd	NA	NA	NA	NA	NA	NA	NA	200971049	244730	0.00442043	1.50E-10	1	ebi-a-GCST90000027	Appendicular lean mass || id:ebi-a-GCST90000027	TRUE	reported	igd	2	TRUE
225	rs35309034	A	C	A	C	-0.0360684	-0.0039	0.237808	0.2863	FALSE	FALSE	FALSE	finn-b-DM_NEPHROPATHY_EXMORE	8	126498265	0.0285	NA	0.8917	Diabetic nephropathy (more controls excluded) || id:finn-b-DM_NEPHROPATHY_EXMORE	Diabetic nephropathy (more controls excluded)	Diabetic nephropathy (more controls excluded) || ||	TRUE	igd	NA	NA	NA	NA	NA	NA	NA	126498265	244730	0.00302717	5.90E-32	8	ebi-a-GCST90000027	Appendicular lean mass || id:ebi-a-GCST90000027	TRUE	reported	igd	2	TRUE
226	rs35631698	GC	G	GC	G	0.0150251	-0.0139	0.374685	0.4383	FALSE	FALSE	FALSE	finn-b-DM_NEPHROPATHY_EXMORE	21	16549469	0.026	NA	0.5919	Diabetic nephropathy (more controls excluded) || id:finn-b-DM_NEPHROPATHY_EXMORE	Diabetic nephropathy (more controls excluded)	Diabetic nephropathy (more controls excluded) || ||	TRUE	igd	NA	NA	NA	NA	NA	NA	NA	16549469	244730	0.00267562	3.40E-08	21	ebi-a-GCST90000027	Appendicular lean mass || id:ebi-a-GCST90000027	TRUE	reported	igd	2	TRUE
227	rs35668185	C	T	C	T	-0.0336006	0.0192	0.20701	0.188	FALSE	FALSE	FALSE	finn-b-DM_NEPHROPATHY_EXMORE	5	168256455	0.0329	NA	0.560101	Diabetic nephropathy (more controls excluded) || id:finn-b-DM_NEPHROPATHY_EXMORE	Diabetic nephropathy (more controls excluded)	Diabetic nephropathy (more controls excluded) || ||	TRUE	igd	NA	NA	NA	NA	NA	NA	NA	168256455	244730	0.00312305	9.10E-29	5	ebi-a-GCST90000027	Appendicular lean mass || id:ebi-a-GCST90000027	TRUE	reported	igd	2	TRUE
228	rs35732917	C	T	C	T	0.0275092	0.0573	0.284129	0.2313	FALSE	FALSE	FALSE	finn-b-DM_NEPHROPATHY_EXMORE	7	73013269	0.0307	NA	0.0625893	Diabetic nephropathy (more controls excluded) || id:finn-b-DM_NEPHROPATHY_EXMORE	Diabetic nephropathy (more controls excluded)	Diabetic nephropathy (more controls excluded) || ||	TRUE	igd	NA	NA	NA	NA	NA	NA	NA	73013269	244730	0.00281075	2.10E-22	7	ebi-a-GCST90000027	Appendicular lean mass || id:ebi-a-GCST90000027	TRUE	reported	igd	2	TRUE
229	rs35756741	T	C	T	C	-0.0401888	0.0785	0.09262	0.1021	FALSE	FALSE	FALSE	finn-b-DM_NEPHROPATHY_EXMORE	12	12868701	0.0429	NA	0.0674404	Diabetic nephropathy (more controls excluded) || id:finn-b-DM_NEPHROPATHY_EXMORE	Diabetic nephropathy (more controls excluded)	Diabetic nephropathy (more controls excluded) || ||	TRUE	igd	NA	NA	NA	NA	NA	NA	NA	12868701	244730	0.00439252	8.40E-20	12	ebi-a-GCST90000027	Appendicular lean mass || id:ebi-a-GCST90000027	TRUE	reported	igd	2	TRUE
230	rs35816944	A	G	A	G	-0.0977206	0.0298	0.006638	0.006454	FALSE	FALSE	FALSE	finn-b-DM_NEPHROPATHY_EXMORE	16	1828030	0.1625	NA	0.8546	Diabetic nephropathy (more controls excluded) || id:finn-b-DM_NEPHROPATHY_EXMORE	Diabetic nephropathy (more controls excluded)	Diabetic nephropathy (more controls excluded) || ||	TRUE	igd	NA	NA	NA	NA	NA	NA	NA	1828030	244730	0.0156727	6.30E-11	16	ebi-a-GCST90000027	Appendicular lean mass || id:ebi-a-GCST90000027	TRUE	reported	igd	2	TRUE
231	rs36067528	A	C	A	C	-0.0466681	0.0513	0.07691	0.0819	FALSE	FALSE	FALSE	finn-b-DM_NEPHROPATHY_EXMORE	7	46463314	0.0472	NA	0.2776	Diabetic nephropathy (more controls excluded) || id:finn-b-DM_NEPHROPATHY_EXMORE	Diabetic nephropathy (more controls excluded)	Diabetic nephropathy (more controls excluded) || ||	TRUE	igd	NA	NA	NA	NA	NA	NA	NA	46463314	244730	0.00477551	1.80E-24	7	ebi-a-GCST90000027	Appendicular lean mass || id:ebi-a-GCST90000027	TRUE	reported	igd	2	TRUE
232	rs36083532	T	C	T	C	-0.0207288	0.0026	0.688712	0.631	FALSE	FALSE	FALSE	finn-b-DM_NEPHROPATHY_EXMORE	1	10839085	0.0269	NA	0.924	Diabetic nephropathy (more controls excluded) || id:finn-b-DM_NEPHROPATHY_EXMORE	Diabetic nephropathy (more controls excluded)	Diabetic nephropathy (more controls excluded) || ||	TRUE	igd	NA	NA	NA	NA	NA	NA	NA	10839085	244730	0.00274607	3.60E-14	1	ebi-a-GCST90000027	Appendicular lean mass || id:ebi-a-GCST90000027	TRUE	reported	igd	2	TRUE
233	rs36116061	G	T	G	T	-0.024737	-0.053	0.193163	0.1956	FALSE	FALSE	FALSE	finn-b-DM_NEPHROPATHY_EXMORE	8	89373327	0.0326	NA	0.1038	Diabetic nephropathy (more controls excluded) || id:finn-b-DM_NEPHROPATHY_EXMORE	Diabetic nephropathy (more controls excluded)	Diabetic nephropathy (more controls excluded) || ||	TRUE	igd	NA	NA	NA	NA	NA	NA	NA	89373327	244730	0.00323224	1.50E-15	8	ebi-a-GCST90000027	Appendicular lean mass || id:ebi-a-GCST90000027	TRUE	reported	igd	2	TRUE
234	rs36226649	C	T	C	T	0.04828	0.0842	0.066606	0.04931	FALSE	FALSE	FALSE	finn-b-DM_NEPHROPATHY_EXMORE	14	24835500	0.06	NA	0.1603	Diabetic nephropathy (more controls excluded) || id:finn-b-DM_NEPHROPATHY_EXMORE	Diabetic nephropathy (more controls excluded)	Diabetic nephropathy (more controls excluded) || ||	TRUE	igd	NA	NA	NA	NA	NA	NA	NA	24835500	244730	0.00512135	5.00E-22	14	ebi-a-GCST90000027	Appendicular lean mass || id:ebi-a-GCST90000027	TRUE	reported	igd	2	TRUE
235	rs3742250	C	G	C	G	0.0146051	0.0091	0.537079	0.5185	FALSE	TRUE	TRUE	finn-b-DM_NEPHROPATHY_EXMORE	13	100740587	0.0258	NA	0.7247	Diabetic nephropathy (more controls excluded) || id:finn-b-DM_NEPHROPATHY_EXMORE	Diabetic nephropathy (more controls excluded)	Diabetic nephropathy (more controls excluded) || ||	TRUE	igd	NA	NA	NA	NA	NA	NA	NA	100740587	244730	0.00257264	4.70E-09	13	ebi-a-GCST90000027	Appendicular lean mass || id:ebi-a-GCST90000027	TRUE	reported	igd	2	FALSE
236	rs3753070	A	T	A	T	-0.0157769	0.0375	0.511112	0.5509	FALSE	TRUE	TRUE	finn-b-DM_NEPHROPATHY_EXMORE	21	38466261	0.026	NA	0.1489	Diabetic nephropathy (more controls excluded) || id:finn-b-DM_NEPHROPATHY_EXMORE	Diabetic nephropathy (more controls excluded)	Diabetic nephropathy (more controls excluded) || ||	TRUE	igd	NA	NA	NA	NA	NA	NA	NA	38466261	244730	0.00261006	4.00E-10	21	ebi-a-GCST90000027	Appendicular lean mass || id:ebi-a-GCST90000027	TRUE	reported	igd	2	FALSE
237	rs3764002	T	C	T	C	0.0284412	-0.0116	0.261427	0.3445	FALSE	FALSE	FALSE	finn-b-DM_NEPHROPATHY_EXMORE	12	108618630	0.0272	NA	0.6705	Diabetic nephropathy (more controls excluded) || id:finn-b-DM_NEPHROPATHY_EXMORE	Diabetic nephropathy (more controls excluded)	Diabetic nephropathy (more controls excluded) || ||	TRUE	igd	NA	NA	NA	NA	NA	NA	NA	108618630	244730	0.00288435	1.30E-23	12	ebi-a-GCST90000027	Appendicular lean mass || id:ebi-a-GCST90000027	TRUE	reported	igd	2	TRUE
238	rs3771382	G	C	G	C	-0.0234683	0.0044	0.570918	0.5049	FALSE	TRUE	TRUE	finn-b-DM_NEPHROPATHY_EXMORE	2	71559445	0.0259	NA	0.8658	Diabetic nephropathy (more controls excluded) || id:finn-b-DM_NEPHROPATHY_EXMORE	Diabetic nephropathy (more controls excluded)	Diabetic nephropathy (more controls excluded) || ||	TRUE	igd	NA	NA	NA	NA	NA	NA	NA	71559445	244730	0.00255122	2.70E-20	2	ebi-a-GCST90000027	Appendicular lean mass || id:ebi-a-GCST90000027	TRUE	reported	igd	2	FALSE
239	rs3778928	A	G	A	G	0.0230819	0.0581	0.104184	0.11	FALSE	FALSE	FALSE	finn-b-DM_NEPHROPATHY_EXMORE	7	156396540	0.0415	NA	0.1616	Diabetic nephropathy (more controls excluded) || id:finn-b-DM_NEPHROPATHY_EXMORE	Diabetic nephropathy (more controls excluded)	Diabetic nephropathy (more controls excluded) || ||	TRUE	igd	NA	NA	NA	NA	NA	NA	NA	156396540	244730	0.00418729	3.90E-08	7	ebi-a-GCST90000027	Appendicular lean mass || id:ebi-a-GCST90000027	TRUE	reported	igd	2	TRUE
240	rs3782811	A	C	A	C	-0.0164393	-0.0324	0.250674	0.2674	FALSE	FALSE	FALSE	finn-b-DM_NEPHROPATHY_EXMORE	12	3339927	0.0292	NA	0.2671	Diabetic nephropathy (more controls excluded) || id:finn-b-DM_NEPHROPATHY_EXMORE	Diabetic nephropathy (more controls excluded)	Diabetic nephropathy (more controls excluded) || ||	TRUE	igd	NA	NA	NA	NA	NA	NA	NA	3339927	244730	0.00293234	4.10E-08	12	ebi-a-GCST90000027	Appendicular lean mass || id:ebi-a-GCST90000027	TRUE	reported	igd	2	TRUE
241	rs3783382	T	A	T	A	-0.0173271	0.0385	0.232372	0.2711	FALSE	TRUE	FALSE	finn-b-DM_NEPHROPATHY_EXMORE	14	102965437	0.029	NA	0.1849	Diabetic nephropathy (more controls excluded) || id:finn-b-DM_NEPHROPATHY_EXMORE	Diabetic nephropathy (more controls excluded)	Diabetic nephropathy (more controls excluded) || ||	TRUE	igd	NA	NA	NA	NA	NA	NA	NA	102965437	244730	0.00302378	6.50E-09	14	ebi-a-GCST90000027	Appendicular lean mass || id:ebi-a-GCST90000027	TRUE	reported	igd	2	TRUE
242	rs3806340	T	G	T	G	0.0171323	-0.0738	0.557465	0.67	FALSE	FALSE	FALSE	finn-b-DM_NEPHROPATHY_EXMORE	1	89148793	0.0274	NA	0.00705602	Diabetic nephropathy (more controls excluded) || id:finn-b-DM_NEPHROPATHY_EXMORE	Diabetic nephropathy (more controls excluded)	Diabetic nephropathy (more controls excluded) || ||	TRUE	igd	NA	NA	NA	NA	NA	NA	NA	89148793	244730	0.00253434	3.60E-12	1	ebi-a-GCST90000027	Appendicular lean mass || id:ebi-a-GCST90000027	TRUE	reported	igd	2	TRUE
243	rs3818416	C	A	C	A	0.0277227	-0.0521	0.764482	0.7801	FALSE	FALSE	FALSE	finn-b-DM_NEPHROPATHY_EXMORE	13	78474468	0.0312	NA	0.0943409	Diabetic nephropathy (more controls excluded) || id:finn-b-DM_NEPHROPATHY_EXMORE	Diabetic nephropathy (more controls excluded)	Diabetic nephropathy (more controls excluded) || ||	TRUE	igd	NA	NA	NA	NA	NA	NA	NA	78474468	244730	0.00302069	4.00E-21	13	ebi-a-GCST90000027	Appendicular lean mass || id:ebi-a-GCST90000027	TRUE	reported	igd	2	TRUE
244	rs3822742	A	C	A	C	0.0162999	0.0476	0.370784	0.3262	FALSE	FALSE	FALSE	finn-b-DM_NEPHROPATHY_EXMORE	5	139059017	0.0276	NA	0.0843995	Diabetic nephropathy (more controls excluded) || id:finn-b-DM_NEPHROPATHY_EXMORE	Diabetic nephropathy (more controls excluded)	Diabetic nephropathy (more controls excluded) || ||	TRUE	igd	NA	NA	NA	NA	NA	NA	NA	139059017	244730	0.00262772	5.20E-10	5	ebi-a-GCST90000027	Appendicular lean mass || id:ebi-a-GCST90000027	TRUE	reported	igd	2	TRUE
245	rs3853252	A	G	A	G	0.0230846	-0.0246	0.455084	0.4171	FALSE	FALSE	FALSE	finn-b-DM_NEPHROPATHY_EXMORE	6	152170247	0.0262	NA	0.3478	Diabetic nephropathy (more controls excluded) || id:finn-b-DM_NEPHROPATHY_EXMORE	Diabetic nephropathy (more controls excluded)	Diabetic nephropathy (more controls excluded) || ||	TRUE	igd	NA	NA	NA	NA	NA	NA	NA	152170247	244730	0.00255953	1.10E-19	6	ebi-a-GCST90000027	Appendicular lean mass || id:ebi-a-GCST90000027	TRUE	reported	igd	2	TRUE
246	rs385437	G	A	G	A	0.0216325	0.0175	0.135694	0.2536	FALSE	FALSE	FALSE	finn-b-DM_NEPHROPATHY_EXMORE	1	86822231	0.0297	NA	0.5544	Diabetic nephropathy (more controls excluded) || id:finn-b-DM_NEPHROPATHY_EXMORE	Diabetic nephropathy (more controls excluded)	Diabetic nephropathy (more controls excluded) || ||	TRUE	igd	NA	NA	NA	NA	NA	NA	NA	86822231	244730	0.00367619	7.10E-09	1	ebi-a-GCST90000027	Appendicular lean mass || id:ebi-a-GCST90000027	TRUE	reported	igd	2	TRUE
247	rs3901421	C	G	C	G	0.0237439	-0.0016	0.486323	0.475	FALSE	TRUE	TRUE	finn-b-DM_NEPHROPATHY_EXMORE	9	96204538	0.0258	NA	0.9512	Diabetic nephropathy (more controls excluded) || id:finn-b-DM_NEPHROPATHY_EXMORE	Diabetic nephropathy (more controls excluded)	Diabetic nephropathy (more controls excluded) || ||	TRUE	igd	NA	NA	NA	NA	NA	NA	NA	96204538	244730	0.00254833	1.80E-20	9	ebi-a-GCST90000027	Appendicular lean mass || id:ebi-a-GCST90000027	TRUE	reported	igd	2	FALSE
248	rs390801	C	T	C	T	-0.020344	0.0255	0.263744	0.2727	FALSE	FALSE	FALSE	finn-b-DM_NEPHROPATHY_EXMORE	4	177430120	0.029	NA	0.3781	Diabetic nephropathy (more controls excluded) || id:finn-b-DM_NEPHROPATHY_EXMORE	Diabetic nephropathy (more controls excluded)	Diabetic nephropathy (more controls excluded) || ||	TRUE	igd	NA	NA	NA	NA	NA	NA	NA	177430120	244730	0.00289261	2.20E-13	4	ebi-a-GCST90000027	Appendicular lean mass || id:ebi-a-GCST90000027	TRUE	reported	igd	2	TRUE
249	rs407102	T	C	T	C	-0.0151586	0.0058	0.70749	0.6816	FALSE	FALSE	FALSE	finn-b-DM_NEPHROPATHY_EXMORE	1	109846278	0.0276	NA	0.8334	Diabetic nephropathy (more controls excluded) || id:finn-b-DM_NEPHROPATHY_EXMORE	Diabetic nephropathy (more controls excluded)	Diabetic nephropathy (more controls excluded) || ||	TRUE	igd	NA	NA	NA	NA	NA	NA	NA	109846278	244730	0.00276698	2.70E-08	1	ebi-a-GCST90000027	Appendicular lean mass || id:ebi-a-GCST90000027	TRUE	reported	igd	2	TRUE
250	rs4073154	G	A	G	A	0.0276986	-0.0725	0.77808	0.8305	FALSE	FALSE	FALSE	finn-b-DM_NEPHROPATHY_EXMORE	3	129035485	0.0347	NA	0.0365999	Diabetic nephropathy (more controls excluded) || id:finn-b-DM_NEPHROPATHY_EXMORE	Diabetic nephropathy (more controls excluded)	Diabetic nephropathy (more controls excluded) || ||	TRUE	igd	NA	NA	NA	NA	NA	NA	NA	129035485	244730	0.00306407	7.10E-21	3	ebi-a-GCST90000027	Appendicular lean mass || id:ebi-a-GCST90000027	TRUE	reported	igd	2	TRUE
251	rs4076108	T	A	T	A	0.0168987	0.0173	0.245111	0.2699	FALSE	TRUE	FALSE	finn-b-DM_NEPHROPATHY_EXMORE	3	13736088	0.0291	NA	0.553701	Diabetic nephropathy (more controls excluded) || id:finn-b-DM_NEPHROPATHY_EXMORE	Diabetic nephropathy (more controls excluded)	Diabetic nephropathy (more controls excluded) || ||	TRUE	igd	NA	NA	NA	NA	NA	NA	NA	13736088	244730	0.00295698	1.40E-09	3	ebi-a-GCST90000027	Appendicular lean mass || id:ebi-a-GCST90000027	TRUE	reported	igd	2	TRUE
252	rs41271299	T	C	T	C	0.0573039	-0.0753	0.05103	0.01726	FALSE	FALSE	FALSE	finn-b-DM_NEPHROPATHY_EXMORE	6	19839415	0.102	NA	0.4601	Diabetic nephropathy (more controls excluded) || id:finn-b-DM_NEPHROPATHY_EXMORE	Diabetic nephropathy (more controls excluded)	Diabetic nephropathy (more controls excluded) || ||	TRUE	igd	NA	NA	NA	NA	NA	NA	NA	19839415	244730	0.00575824	2.80E-23	6	ebi-a-GCST90000027	Appendicular lean mass || id:ebi-a-GCST90000027	TRUE	reported	igd	2	TRUE
253	rs41271357	A	G	A	G	-0.0173061	0.0643	0.205593	0.3746	FALSE	FALSE	FALSE	finn-b-DM_NEPHROPATHY_EXMORE	3	113004093	0.0267	NA	0.016	Diabetic nephropathy (more controls excluded) || id:finn-b-DM_NEPHROPATHY_EXMORE	Diabetic nephropathy (more controls excluded)	Diabetic nephropathy (more controls excluded) || ||	TRUE	igd	NA	NA	NA	NA	NA	NA	NA	113004093	244730	0.00313733	2.80E-09	3	ebi-a-GCST90000027	Appendicular lean mass || id:ebi-a-GCST90000027	TRUE	reported	igd	2	TRUE
254	rs41311445	C	A	C	A	-0.0317138	0.0407	0.095436	0.1341	FALSE	FALSE	FALSE	finn-b-DM_NEPHROPATHY_EXMORE	22	42070374	0.0377	NA	0.2799	Diabetic nephropathy (more controls excluded) || id:finn-b-DM_NEPHROPATHY_EXMORE	Diabetic nephropathy (more controls excluded)	Diabetic nephropathy (more controls excluded) || ||	TRUE	igd	NA	NA	NA	NA	NA	NA	NA	42070374	244730	0.0043697	8.20E-14	22	ebi-a-GCST90000027	Appendicular lean mass || id:ebi-a-GCST90000027	TRUE	reported	igd	2	TRUE
255	rs4143843	T	C	T	C	-0.0302892	-0.0104	0.44885	0.6548	FALSE	FALSE	FALSE	finn-b-DM_NEPHROPATHY_EXMORE	15	62373121	0.0272	NA	0.7005	Diabetic nephropathy (more controls excluded) || id:finn-b-DM_NEPHROPATHY_EXMORE	Diabetic nephropathy (more controls excluded)	Diabetic nephropathy (more controls excluded) || ||	TRUE	igd	NA	NA	NA	NA	NA	NA	NA	62373121	244730	0.00256815	8.20E-33	15	ebi-a-GCST90000027	Appendicular lean mass || id:ebi-a-GCST90000027	TRUE	reported	igd	2	TRUE
256	rs42039	T	C	T	C	0.0484921	-0.0345	0.245183	0.2339	FALSE	FALSE	FALSE	finn-b-DM_NEPHROPATHY_EXMORE	7	92244422	0.0304	NA	0.2562	Diabetic nephropathy (more controls excluded) || id:finn-b-DM_NEPHROPATHY_EXMORE	Diabetic nephropathy (more controls excluded)	Diabetic nephropathy (more controls excluded) || ||	TRUE	igd	NA	NA	NA	NA	NA	NA	NA	92244422	244730	0.00295897	2.30E-61	7	ebi-a-GCST90000027	Appendicular lean mass || id:ebi-a-GCST90000027	TRUE	reported	igd	2	TRUE
257	rs4239436	G	A	G	A	0.0411076	0.0053	0.788149	0.7747	FALSE	FALSE	FALSE	finn-b-DM_NEPHROPATHY_EXMORE	18	20731930	0.0309	NA	0.8641	Diabetic nephropathy (more controls excluded) || id:finn-b-DM_NEPHROPATHY_EXMORE	Diabetic nephropathy (more controls excluded)	Diabetic nephropathy (more controls excluded) || ||	TRUE	igd	NA	NA	NA	NA	NA	NA	NA	20731930	244730	0.00312593	4.10E-40	18	ebi-a-GCST90000027	Appendicular lean mass || id:ebi-a-GCST90000027	TRUE	reported	igd	2	TRUE
258	rs4252548	T	C	T	C	-0.0733749	-0.0154	0.021601	0.02577	FALSE	FALSE	FALSE	finn-b-DM_NEPHROPATHY_EXMORE	19	55879672	0.0808	NA	0.8485	Diabetic nephropathy (more controls excluded) || id:finn-b-DM_NEPHROPATHY_EXMORE	Diabetic nephropathy (more controls excluded)	Diabetic nephropathy (more controls excluded) || ||	TRUE	igd	NA	NA	NA	NA	NA	NA	NA	55879672	244730	0.00876489	4.20E-18	19	ebi-a-GCST90000027	Appendicular lean mass || id:ebi-a-GCST90000027	TRUE	reported	igd	2	TRUE
259	rs4274112	G	A	G	A	-0.0212087	0.0162	0.372805	0.3534	FALSE	FALSE	FALSE	finn-b-DM_NEPHROPATHY_EXMORE	1	26746199	0.0272	NA	0.551899	Diabetic nephropathy (more controls excluded) || id:finn-b-DM_NEPHROPATHY_EXMORE	Diabetic nephropathy (more controls excluded)	Diabetic nephropathy (more controls excluded) || ||	TRUE	igd	NA	NA	NA	NA	NA	NA	NA	26746199	244730	0.00264187	1.60E-15	1	ebi-a-GCST90000027	Appendicular lean mass || id:ebi-a-GCST90000027	TRUE	reported	igd	2	TRUE
260	rs4288380	G	A	G	A	-0.0213016	0.0247	0.764764	0.7875	FALSE	FALSE	FALSE	finn-b-DM_NEPHROPATHY_EXMORE	8	23173314	0.0315	NA	0.4325	Diabetic nephropathy (more controls excluded) || id:finn-b-DM_NEPHROPATHY_EXMORE	Diabetic nephropathy (more controls excluded)	Diabetic nephropathy (more controls excluded) || ||	TRUE	igd	NA	NA	NA	NA	NA	NA	NA	23173314	244730	0.00300931	1.30E-12	8	ebi-a-GCST90000027	Appendicular lean mass || id:ebi-a-GCST90000027	TRUE	reported	igd	2	TRUE
261	rs4302125	C	T	C	T	-0.0153581	0.0198	0.478109	0.408	FALSE	FALSE	FALSE	finn-b-DM_NEPHROPATHY_EXMORE	18	22754860	0.0263	NA	0.4501	Diabetic nephropathy (more controls excluded) || id:finn-b-DM_NEPHROPATHY_EXMORE	Diabetic nephropathy (more controls excluded)	Diabetic nephropathy (more controls excluded) || ||	TRUE	igd	NA	NA	NA	NA	NA	NA	NA	22754860	244730	0.00257933	2.30E-09	18	ebi-a-GCST90000027	Appendicular lean mass || id:ebi-a-GCST90000027	TRUE	reported	igd	2	TRUE
262	rs4341733	C	T	C	T	-0.0222493	0.0461	0.376037	0.3663	FALSE	FALSE	FALSE	finn-b-DM_NEPHROPATHY_EXMORE	16	69832247	0.0268	NA	0.08569	Diabetic nephropathy (more controls excluded) || id:finn-b-DM_NEPHROPATHY_EXMORE	Diabetic nephropathy (more controls excluded)	Diabetic nephropathy (more controls excluded) || ||	TRUE	igd	NA	NA	NA	NA	NA	NA	NA	69832247	244730	0.00263691	7.50E-18	16	ebi-a-GCST90000027	Appendicular lean mass || id:ebi-a-GCST90000027	TRUE	reported	igd	2	TRUE
263	rs45474992	T	C	T	C	-0.0552283	-0.0658	0.036052	0.03615	FALSE	FALSE	FALSE	finn-b-DM_NEPHROPATHY_EXMORE	19	47724564	0.0709	NA	0.3531	Diabetic nephropathy (more controls excluded) || id:finn-b-DM_NEPHROPATHY_EXMORE	Diabetic nephropathy (more controls excluded)	Diabetic nephropathy (more controls excluded) || ||	TRUE	igd	NA	NA	NA	NA	NA	NA	NA	47724564	244730	0.00691849	1.80E-15	19	ebi-a-GCST90000027	Appendicular lean mass || id:ebi-a-GCST90000027	TRUE	reported	igd	2	TRUE
264	rs45528934	T	C	T	C	0.0210585	-0.068	0.162289	0.1334	FALSE	FALSE	FALSE	finn-b-DM_NEPHROPATHY_EXMORE	14	23793305	0.0382	NA	0.0749808	Diabetic nephropathy (more controls excluded) || id:finn-b-DM_NEPHROPATHY_EXMORE	Diabetic nephropathy (more controls excluded)	Diabetic nephropathy (more controls excluded) || ||	TRUE	igd	NA	NA	NA	NA	NA	NA	NA	23793305	244730	0.00345994	8.30E-10	14	ebi-a-GCST90000027	Appendicular lean mass || id:ebi-a-GCST90000027	TRUE	reported	igd	2	TRUE
265	rs4592924	A	G	A	G	-0.018433	-8.00E-04	0.74235	0.7787	FALSE	FALSE	FALSE	finn-b-DM_NEPHROPATHY_EXMORE	20	6897593	0.0311	NA	0.979	Diabetic nephropathy (more controls excluded) || id:finn-b-DM_NEPHROPATHY_EXMORE	Diabetic nephropathy (more controls excluded)	Diabetic nephropathy (more controls excluded) || ||	TRUE	igd	NA	NA	NA	NA	NA	NA	NA	6897593	244730	0.00292499	4.70E-10	20	ebi-a-GCST90000027	Appendicular lean mass || id:ebi-a-GCST90000027	TRUE	reported	igd	2	TRUE
266	rs4622329	A	G	A	G	0.0187499	-0.0128	0.349767	0.4244	FALSE	FALSE	FALSE	finn-b-DM_NEPHROPATHY_EXMORE	12	102321935	0.0262	NA	0.625801	Diabetic nephropathy (more controls excluded) || id:finn-b-DM_NEPHROPATHY_EXMORE	Diabetic nephropathy (more controls excluded)	Diabetic nephropathy (more controls excluded) || ||	TRUE	igd	NA	NA	NA	NA	NA	NA	NA	102321935	244730	0.00267564	9.00E-13	12	ebi-a-GCST90000027	Appendicular lean mass || id:ebi-a-GCST90000027	TRUE	reported	igd	2	TRUE
267	rs4640244	G	A	G	A	-0.0195556	0.0593	0.399837	0.4003	FALSE	FALSE	FALSE	finn-b-DM_NEPHROPATHY_EXMORE	17	21284223	0.0265	NA	0.02558	Diabetic nephropathy (more controls excluded) || id:finn-b-DM_NEPHROPATHY_EXMORE	Diabetic nephropathy (more controls excluded)	Diabetic nephropathy (more controls excluded) || ||	TRUE	igd	NA	NA	NA	NA	NA	NA	NA	21284223	244730	0.00259866	1.30E-14	17	ebi-a-GCST90000027	Appendicular lean mass || id:ebi-a-GCST90000027	TRUE	reported	igd	2	TRUE
268	rs4708562	G	A	G	A	0.0164507	-0.0184	0.513878	0.4731	FALSE	FALSE	FALSE	finn-b-DM_NEPHROPATHY_EXMORE	6	169344573	0.0258	NA	0.4751	Diabetic nephropathy (more controls excluded) || id:finn-b-DM_NEPHROPATHY_EXMORE	Diabetic nephropathy (more controls excluded)	Diabetic nephropathy (more controls excluded) || ||	TRUE	igd	NA	NA	NA	NA	NA	NA	NA	169344573	244730	0.00253704	1.70E-11	6	ebi-a-GCST90000027	Appendicular lean mass || id:ebi-a-GCST90000027	TRUE	reported	igd	2	TRUE
269	rs4735766	T	G	T	G	0.0326556	-0.0384	0.285889	0.2214	FALSE	FALSE	FALSE	finn-b-DM_NEPHROPATHY_EXMORE	8	78099782	0.0312	NA	0.2191	Diabetic nephropathy (more controls excluded) || id:finn-b-DM_NEPHROPATHY_EXMORE	Diabetic nephropathy (more controls excluded)	Diabetic nephropathy (more controls excluded) || ||	TRUE	igd	NA	NA	NA	NA	NA	NA	NA	78099782	244730	0.00281488	5.50E-31	8	ebi-a-GCST90000027	Appendicular lean mass || id:ebi-a-GCST90000027	TRUE	reported	igd	2	TRUE
270	rs4736702	C	G	C	G	0.0204219	-0.008	0.20149	0.1852	FALSE	TRUE	FALSE	finn-b-DM_NEPHROPATHY_EXMORE	8	134615729	0.0332	NA	0.8103	Diabetic nephropathy (more controls excluded) || id:finn-b-DM_NEPHROPATHY_EXMORE	Diabetic nephropathy (more controls excluded)	Diabetic nephropathy (more controls excluded) || ||	TRUE	igd	NA	NA	NA	NA	NA	NA	NA	134615729	244730	0.00317521	1.60E-11	8	ebi-a-GCST90000027	Appendicular lean mass || id:ebi-a-GCST90000027	TRUE	reported	igd	2	TRUE
271	rs4752829	A	G	A	G	0.0345099	0.0117	0.285597	0.3745	FALSE	FALSE	FALSE	finn-b-DM_NEPHROPATHY_EXMORE	11	47396654	0.0272	NA	0.6672	Diabetic nephropathy (more controls excluded) || id:finn-b-DM_NEPHROPATHY_EXMORE	Diabetic nephropathy (more controls excluded)	Diabetic nephropathy (more controls excluded) || ||	TRUE	igd	NA	NA	NA	NA	NA	NA	NA	47396654	244730	0.0028248	7.10E-35	11	ebi-a-GCST90000027	Appendicular lean mass || id:ebi-a-GCST90000027	TRUE	reported	igd	2	TRUE
272	rs4763327	C	T	C	T	-0.0150699	0.0307	0.301943	0.4146	FALSE	FALSE	FALSE	finn-b-DM_NEPHROPATHY_EXMORE	12	13355200	0.0262	NA	0.2415	Diabetic nephropathy (more controls excluded) || id:finn-b-DM_NEPHROPATHY_EXMORE	Diabetic nephropathy (more controls excluded)	Diabetic nephropathy (more controls excluded) || ||	TRUE	igd	NA	NA	NA	NA	NA	NA	NA	13355200	244730	0.00276785	3.80E-08	12	ebi-a-GCST90000027	Appendicular lean mass || id:ebi-a-GCST90000027	TRUE	reported	igd	2	TRUE
273	rs4776625	A	G	A	G	-0.0191427	0.014	0.396004	0.3181	FALSE	FALSE	FALSE	finn-b-DM_NEPHROPATHY_EXMORE	15	73360107	0.0276	NA	0.6122	Diabetic nephropathy (more controls excluded) || id:finn-b-DM_NEPHROPATHY_EXMORE	Diabetic nephropathy (more controls excluded)	Diabetic nephropathy (more controls excluded) || ||	TRUE	igd	NA	NA	NA	NA	NA	NA	NA	73360107	244730	0.00261775	1.70E-13	15	ebi-a-GCST90000027	Appendicular lean mass || id:ebi-a-GCST90000027	TRUE	reported	igd	2	TRUE
274	rs4785682	C	G	C	G	-0.0183674	0.0448	0.551311	0.5743	FALSE	TRUE	TRUE	finn-b-DM_NEPHROPATHY_EXMORE	16	89569827	0.0262	NA	0.08686	Diabetic nephropathy (more controls excluded) || id:finn-b-DM_NEPHROPATHY_EXMORE	Diabetic nephropathy (more controls excluded)	Diabetic nephropathy (more controls excluded) || ||	TRUE	igd	NA	NA	NA	NA	NA	NA	NA	89569827	244730	0.0025659	4.10E-13	16	ebi-a-GCST90000027	Appendicular lean mass || id:ebi-a-GCST90000027	TRUE	reported	igd	2	FALSE
275	rs4854645	A	G	A	G	-0.0167167	0.0204	0.461939	0.4764	FALSE	FALSE	FALSE	finn-b-DM_NEPHROPATHY_EXMORE	3	132204810	0.0259	NA	0.4312	Diabetic nephropathy (more controls excluded) || id:finn-b-DM_NEPHROPATHY_EXMORE	Diabetic nephropathy (more controls excluded)	Diabetic nephropathy (more controls excluded) || ||	TRUE	igd	NA	NA	NA	NA	NA	NA	NA	132204810	244730	0.00254765	2.50E-11	3	ebi-a-GCST90000027	Appendicular lean mass || id:ebi-a-GCST90000027	TRUE	reported	igd	2	TRUE
276	rs4865956	A	T	A	T	-0.0274699	-0.0084	0.696817	0.7194	FALSE	TRUE	FALSE	finn-b-DM_NEPHROPATHY_EXMORE	5	54882505	0.0288	NA	0.771699	Diabetic nephropathy (more controls excluded) || id:finn-b-DM_NEPHROPATHY_EXMORE	Diabetic nephropathy (more controls excluded)	Diabetic nephropathy (more controls excluded) || ||	TRUE	igd	NA	NA	NA	NA	NA	NA	NA	54882505	244730	0.00276509	7.40E-23	5	ebi-a-GCST90000027	Appendicular lean mass || id:ebi-a-GCST90000027	TRUE	reported	igd	2	TRUE
277	rs488621	G	A	G	A	0.0192563	-0.0019	0.468788	0.4598	FALSE	FALSE	FALSE	finn-b-DM_NEPHROPATHY_EXMORE	2	169707552	0.0258	NA	0.9429	Diabetic nephropathy (more controls excluded) || id:finn-b-DM_NEPHROPATHY_EXMORE	Diabetic nephropathy (more controls excluded)	Diabetic nephropathy (more controls excluded) || ||	TRUE	igd	NA	NA	NA	NA	NA	NA	NA	169707552	244730	0.00252104	3.20E-14	2	ebi-a-GCST90000027	Appendicular lean mass || id:ebi-a-GCST90000027	TRUE	reported	igd	2	TRUE
278	rs4889336	C	T	C	T	-0.02103	-0.0604	0.251124	0.2089	FALSE	FALSE	FALSE	finn-b-DM_NEPHROPATHY_EXMORE	16	81576363	0.0318	NA	0.0572005	Diabetic nephropathy (more controls excluded) || id:finn-b-DM_NEPHROPATHY_EXMORE	Diabetic nephropathy (more controls excluded)	Diabetic nephropathy (more controls excluded) || ||	TRUE	igd	NA	NA	NA	NA	NA	NA	NA	81576363	244730	0.0029579	3.50E-14	16	ebi-a-GCST90000027	Appendicular lean mass || id:ebi-a-GCST90000027	TRUE	reported	igd	2	TRUE
279	rs4894522	G	A	G	A	0.0160279	-0.0105	0.644941	0.7007	FALSE	FALSE	FALSE	finn-b-DM_NEPHROPATHY_EXMORE	3	171770001	0.0282	NA	0.7104	Diabetic nephropathy (more controls excluded) || id:finn-b-DM_NEPHROPATHY_EXMORE	Diabetic nephropathy (more controls excluded)	Diabetic nephropathy (more controls excluded) || ||	TRUE	igd	NA	NA	NA	NA	NA	NA	NA	171770001	244730	0.00266608	8.70E-10	3	ebi-a-GCST90000027	Appendicular lean mass || id:ebi-a-GCST90000027	TRUE	reported	igd	2	TRUE
280	rs4903321	A	G	A	G	-0.0152276	0.0037	0.443742	0.48	FALSE	FALSE	FALSE	finn-b-DM_NEPHROPATHY_EXMORE	14	75911083	0.0258	NA	0.8853	Diabetic nephropathy (more controls excluded) || id:finn-b-DM_NEPHROPATHY_EXMORE	Diabetic nephropathy (more controls excluded)	Diabetic nephropathy (more controls excluded) || ||	TRUE	igd	NA	NA	NA	NA	NA	NA	NA	75911083	244730	0.00257558	5.70E-10	14	ebi-a-GCST90000027	Appendicular lean mass || id:ebi-a-GCST90000027	TRUE	reported	igd	2	TRUE
281	rs4940462	G	A	G	A	0.0184925	-0.0181	0.80479	0.7666	FALSE	FALSE	FALSE	finn-b-DM_NEPHROPATHY_EXMORE	18	57099335	0.0306	NA	0.553701	Diabetic nephropathy (more controls excluded) || id:finn-b-DM_NEPHROPATHY_EXMORE	Diabetic nephropathy (more controls excluded)	Diabetic nephropathy (more controls excluded) || ||	TRUE	igd	NA	NA	NA	NA	NA	NA	NA	57099335	244730	0.00322971	1.00E-09	18	ebi-a-GCST90000027	Appendicular lean mass || id:ebi-a-GCST90000027	TRUE	reported	igd	2	TRUE
282	rs4951391	G	A	G	A	0.0174669	0.0075	0.715253	0.8005	FALSE	FALSE	FALSE	finn-b-DM_NEPHROPATHY_EXMORE	1	204484557	0.0323	NA	0.8157	Diabetic nephropathy (more controls excluded) || id:finn-b-DM_NEPHROPATHY_EXMORE	Diabetic nephropathy (more controls excluded)	Diabetic nephropathy (more controls excluded) || ||	TRUE	igd	NA	NA	NA	NA	NA	NA	NA	204484557	244730	0.00279289	2.20E-09	1	ebi-a-GCST90000027	Appendicular lean mass || id:ebi-a-GCST90000027	TRUE	reported	igd	2	TRUE
283	rs4982404	T	C	T	C	0.0249516	0.0102	0.541017	0.5185	FALSE	FALSE	FALSE	finn-b-DM_NEPHROPATHY_EXMORE	14	21539684	0.0261	NA	0.696599	Diabetic nephropathy (more controls excluded) || id:finn-b-DM_NEPHROPATHY_EXMORE	Diabetic nephropathy (more controls excluded)	Diabetic nephropathy (more controls excluded) || ||	TRUE	igd	NA	NA	NA	NA	NA	NA	NA	21539684	244730	0.00257146	6.20E-23	14	ebi-a-GCST90000027	Appendicular lean mass || id:ebi-a-GCST90000027	TRUE	reported	igd	2	TRUE
284	rs498685	C	T	C	T	-0.0173593	0.0283	0.594069	0.5656	FALSE	FALSE	FALSE	finn-b-DM_NEPHROPATHY_EXMORE	18	13088673	0.026	NA	0.2771	Diabetic nephropathy (more controls excluded) || id:finn-b-DM_NEPHROPATHY_EXMORE	Diabetic nephropathy (more controls excluded)	Diabetic nephropathy (more controls excluded) || ||	TRUE	igd	NA	NA	NA	NA	NA	NA	NA	13088673	244730	0.00260196	7.00E-13	18	ebi-a-GCST90000027	Appendicular lean mass || id:ebi-a-GCST90000027	TRUE	reported	igd	2	TRUE
285	rs519384	A	T	A	T	0.0354522	-0.0077	0.285176	0.2809	FALSE	TRUE	FALSE	finn-b-DM_NEPHROPATHY_EXMORE	3	172168507	0.0287	NA	0.788099	Diabetic nephropathy (more controls excluded) || id:finn-b-DM_NEPHROPATHY_EXMORE	Diabetic nephropathy (more controls excluded)	Diabetic nephropathy (more controls excluded) || ||	TRUE	igd	NA	NA	NA	NA	NA	NA	NA	172168507	244730	0.0028181	3.10E-37	3	ebi-a-GCST90000027	Appendicular lean mass || id:ebi-a-GCST90000027	TRUE	reported	igd	2	TRUE
286	rs55800172	A	G	A	G	0.0369828	-0.0605	0.064161	0.03795	FALSE	FALSE	FALSE	finn-b-DM_NEPHROPATHY_EXMORE	1	32414767	0.0677	NA	0.3716	Diabetic nephropathy (more controls excluded) || id:finn-b-DM_NEPHROPATHY_EXMORE	Diabetic nephropathy (more controls excluded)	Diabetic nephropathy (more controls excluded) || ||	TRUE	igd	NA	NA	NA	NA	NA	NA	NA	32414767	244730	0.00516759	4.80E-13	1	ebi-a-GCST90000027	Appendicular lean mass || id:ebi-a-GCST90000027	TRUE	reported	igd	2	TRUE
287	rs55928095	C	G	C	G	-0.0258263	-0.0148	0.194075	0.184	FALSE	TRUE	FALSE	finn-b-DM_NEPHROPATHY_EXMORE	9	3875519	0.0333	NA	0.656401	Diabetic nephropathy (more controls excluded) || id:finn-b-DM_NEPHROPATHY_EXMORE	Diabetic nephropathy (more controls excluded)	Diabetic nephropathy (more controls excluded) || ||	TRUE	igd	NA	NA	NA	NA	NA	NA	NA	3875519	244730	0.00324694	8.90E-15	9	ebi-a-GCST90000027	Appendicular lean mass || id:ebi-a-GCST90000027	TRUE	reported	igd	2	TRUE
288	rs56207600	A	G	A	G	0.0225681	-0.0478	0.111056	0.1325	FALSE	FALSE	FALSE	finn-b-DM_NEPHROPATHY_EXMORE	11	126196537	0.0381	NA	0.21	Diabetic nephropathy (more controls excluded) || id:finn-b-DM_NEPHROPATHY_EXMORE	Diabetic nephropathy (more controls excluded)	Diabetic nephropathy (more controls excluded) || ||	TRUE	igd	NA	NA	NA	NA	NA	NA	NA	126196537	244730	0.00407463	4.90E-09	11	ebi-a-GCST90000027	Appendicular lean mass || id:ebi-a-GCST90000027	TRUE	reported	igd	2	TRUE
289	rs56363908	G	A	G	A	-0.0468923	0.0529	0.042371	0.03462	FALSE	FALSE	FALSE	finn-b-DM_NEPHROPATHY_EXMORE	7	96611052	0.0709	NA	0.4557	Diabetic nephropathy (more controls excluded) || id:finn-b-DM_NEPHROPATHY_EXMORE	Diabetic nephropathy (more controls excluded)	Diabetic nephropathy (more controls excluded) || ||	TRUE	igd	NA	NA	NA	NA	NA	NA	NA	96611052	244730	0.00630455	2.50E-14	7	ebi-a-GCST90000027	Appendicular lean mass || id:ebi-a-GCST90000027	TRUE	reported	igd	2	TRUE
290	rs56851663	G	A	G	A	0.0152345	-0.0159	0.404367	0.3337	FALSE	FALSE	FALSE	finn-b-DM_NEPHROPATHY_EXMORE	1	6792724	0.0275	NA	0.5623	Diabetic nephropathy (more controls excluded) || id:finn-b-DM_NEPHROPATHY_EXMORE	Diabetic nephropathy (more controls excluded)	Diabetic nephropathy (more controls excluded) || ||	TRUE	igd	TRUE	rs56851663	rs10779796	G	A	C	T	6788995	244730	0.00259759	2.20E-10	1	ebi-a-GCST90000027	Appendicular lean mass || id:ebi-a-GCST90000027	TRUE	reported	igd	2	TRUE
291	rs5742915	C	T	C	T	0.0254189	-0.023	0.461325	0.4086	FALSE	FALSE	FALSE	finn-b-DM_NEPHROPATHY_EXMORE	15	74336633	0.0262	NA	0.3807	Diabetic nephropathy (more controls excluded) || id:finn-b-DM_NEPHROPATHY_EXMORE	Diabetic nephropathy (more controls excluded)	Diabetic nephropathy (more controls excluded) || ||	TRUE	igd	NA	NA	NA	NA	NA	NA	NA	74336633	244730	0.00256066	3.20E-23	15	ebi-a-GCST90000027	Appendicular lean mass || id:ebi-a-GCST90000027	TRUE	reported	igd	2	TRUE
292	rs5753518	A	G	A	G	0.0257066	-0.0126	0.090593	0.138	FALSE	FALSE	FALSE	finn-b-DM_NEPHROPATHY_EXMORE	22	31631314	0.0374	NA	0.7358	Diabetic nephropathy (more controls excluded) || id:finn-b-DM_NEPHROPATHY_EXMORE	Diabetic nephropathy (more controls excluded)	Diabetic nephropathy (more controls excluded) || ||	TRUE	igd	NA	NA	NA	NA	NA	NA	NA	31631314	244730	0.00449242	6.50E-09	22	ebi-a-GCST90000027	Appendicular lean mass || id:ebi-a-GCST90000027	TRUE	reported	igd	2	TRUE
293	rs5763821	C	A	C	A	0.0198894	-0.0627	0.390499	0.5211	FALSE	FALSE	FALSE	finn-b-DM_NEPHROPATHY_EXMORE	22	30577771	0.0258	NA	0.0151702	Diabetic nephropathy (more controls excluded) || id:finn-b-DM_NEPHROPATHY_EXMORE	Diabetic nephropathy (more controls excluded)	Diabetic nephropathy (more controls excluded) || ||	TRUE	igd	TRUE	rs5763821	rs714027	C	A	A	G	30549071	244730	0.00269146	1.50E-13	22	ebi-a-GCST90000027	Appendicular lean mass || id:ebi-a-GCST90000027	TRUE	reported	igd	2	TRUE
294	rs57696574	C	A	C	A	0.0184717	0.006	0.397623	0.3569	FALSE	FALSE	FALSE	finn-b-DM_NEPHROPATHY_EXMORE	20	54884826	0.0272	NA	0.8267	Diabetic nephropathy (more controls excluded) || id:finn-b-DM_NEPHROPATHY_EXMORE	Diabetic nephropathy (more controls excluded)	Diabetic nephropathy (more controls excluded) || ||	TRUE	igd	NA	NA	NA	NA	NA	NA	NA	54884826	244730	0.0026926	2.40E-12	20	ebi-a-GCST90000027	Appendicular lean mass || id:ebi-a-GCST90000027	TRUE	reported	igd	2	TRUE
295	rs584001	T	G	T	G	-0.0145113	0.0264	0.586124	0.5674	FALSE	FALSE	FALSE	finn-b-DM_NEPHROPATHY_EXMORE	12	121228055	0.0261	NA	0.3116	Diabetic nephropathy (more controls excluded) || id:finn-b-DM_NEPHROPATHY_EXMORE	Diabetic nephropathy (more controls excluded)	Diabetic nephropathy (more controls excluded) || ||	TRUE	igd	NA	NA	NA	NA	NA	NA	NA	121228055	244730	0.00256865	4.50E-09	12	ebi-a-GCST90000027	Appendicular lean mass || id:ebi-a-GCST90000027	TRUE	reported	igd	2	TRUE
296	rs58661897	T	C	T	C	0.0252995	0.0091	0.226616	0.2009	FALSE	FALSE	FALSE	finn-b-DM_NEPHROPATHY_EXMORE	17	59607629	0.0323	NA	0.7776	Diabetic nephropathy (more controls excluded) || id:finn-b-DM_NEPHROPATHY_EXMORE	Diabetic nephropathy (more controls excluded)	Diabetic nephropathy (more controls excluded) || ||	TRUE	igd	NA	NA	NA	NA	NA	NA	NA	59607629	244730	0.00313075	6.90E-16	17	ebi-a-GCST90000027	Appendicular lean mass || id:ebi-a-GCST90000027	TRUE	reported	igd	2	TRUE
297	rs58670122	G	A	G	A	-0.0252129	0.0483	0.142677	0.1024	FALSE	FALSE	FALSE	finn-b-DM_NEPHROPATHY_EXMORE	1	22492613	0.0429	NA	0.26	Diabetic nephropathy (more controls excluded) || id:finn-b-DM_NEPHROPATHY_EXMORE	Diabetic nephropathy (more controls excluded)	Diabetic nephropathy (more controls excluded) || ||	TRUE	igd	NA	NA	NA	NA	NA	NA	NA	22492613	244730	0.00364168	2.60E-13	1	ebi-a-GCST90000027	Appendicular lean mass || id:ebi-a-GCST90000027	TRUE	reported	igd	2	TRUE
298	rs59950280	A	G	A	G	-0.029408	0.0016	0.330829	0.2443	FALSE	FALSE	FALSE	finn-b-DM_NEPHROPATHY_EXMORE	4	3452345	0.0301	NA	0.9581	Diabetic nephropathy (more controls excluded) || id:finn-b-DM_NEPHROPATHY_EXMORE	Diabetic nephropathy (more controls excluded)	Diabetic nephropathy (more controls excluded) || ||	TRUE	igd	NA	NA	NA	NA	NA	NA	NA	3452345	244730	0.0027316	3.30E-28	4	ebi-a-GCST90000027	Appendicular lean mass || id:ebi-a-GCST90000027	TRUE	reported	igd	2	TRUE
299	rs59985551	T	C	T	C	-0.0366168	0.0109	0.226005	0.2252	FALSE	FALSE	FALSE	finn-b-DM_NEPHROPATHY_EXMORE	2	56106928	0.0311	NA	0.7258	Diabetic nephropathy (more controls excluded) || id:finn-b-DM_NEPHROPATHY_EXMORE	Diabetic nephropathy (more controls excluded)	Diabetic nephropathy (more controls excluded) || ||	TRUE	igd	NA	NA	NA	NA	NA	NA	NA	56106928	244730	0.00301129	9.10E-35	2	ebi-a-GCST90000027	Appendicular lean mass || id:ebi-a-GCST90000027	TRUE	reported	igd	2	TRUE
300	rs6014524	T	C	T	C	-0.0175486	-0.0083	0.196464	0.1937	FALSE	FALSE	FALSE	finn-b-DM_NEPHROPATHY_EXMORE	20	54395857	0.0328	NA	0.8016	Diabetic nephropathy (more controls excluded) || id:finn-b-DM_NEPHROPATHY_EXMORE	Diabetic nephropathy (more controls excluded)	Diabetic nephropathy (more controls excluded) || ||	TRUE	igd	NA	NA	NA	NA	NA	NA	NA	54395857	244730	0.00322306	2.10E-08	20	ebi-a-GCST90000027	Appendicular lean mass || id:ebi-a-GCST90000027	TRUE	reported	igd	2	TRUE
301	rs6038571	C	A	C	A	-0.0202434	-0.0027	0.515975	0.6215	FALSE	FALSE	FALSE	finn-b-DM_NEPHROPATHY_EXMORE	20	6634566	0.0266	NA	0.9204	Diabetic nephropathy (more controls excluded) || id:finn-b-DM_NEPHROPATHY_EXMORE	Diabetic nephropathy (more controls excluded)	Diabetic nephropathy (more controls excluded) || ||	TRUE	igd	NA	NA	NA	NA	NA	NA	NA	6634566	244730	0.00255632	1.10E-15	20	ebi-a-GCST90000027	Appendicular lean mass || id:ebi-a-GCST90000027	TRUE	reported	igd	2	TRUE
302	rs604723	C	T	C	T	-0.016663	-0.0115	0.724494	0.7412	FALSE	FALSE	FALSE	finn-b-DM_NEPHROPATHY_EXMORE	11	100610546	0.0296	NA	0.697	Diabetic nephropathy (more controls excluded) || id:finn-b-DM_NEPHROPATHY_EXMORE	Diabetic nephropathy (more controls excluded)	Diabetic nephropathy (more controls excluded) || ||	TRUE	igd	NA	NA	NA	NA	NA	NA	NA	100610546	244730	0.00286758	6.30E-09	11	ebi-a-GCST90000027	Appendicular lean mass || id:ebi-a-GCST90000027	TRUE	reported	igd	2	TRUE
303	rs60836537	G	A	G	A	0.0159778	-0.0273	0.45886	0.4447	FALSE	FALSE	FALSE	finn-b-DM_NEPHROPATHY_EXMORE	1	228551485	0.0261	NA	0.2949	Diabetic nephropathy (more controls excluded) || id:finn-b-DM_NEPHROPATHY_EXMORE	Diabetic nephropathy (more controls excluded)	Diabetic nephropathy (more controls excluded) || ||	TRUE	igd	NA	NA	NA	NA	NA	NA	NA	228551485	244730	0.00253244	4.00E-10	1	ebi-a-GCST90000027	Appendicular lean mass || id:ebi-a-GCST90000027	TRUE	reported	igd	2	TRUE
304	rs60979342	T	C	T	C	-0.0163408	0.0084	0.288507	0.296	FALSE	FALSE	FALSE	finn-b-DM_NEPHROPATHY_EXMORE	9	118631682	0.0282	NA	0.7648	Diabetic nephropathy (more controls excluded) || id:finn-b-DM_NEPHROPATHY_EXMORE	Diabetic nephropathy (more controls excluded)	Diabetic nephropathy (more controls excluded) || ||	TRUE	igd	NA	NA	NA	NA	NA	NA	NA	118631682	244730	0.00281471	3.80E-09	9	ebi-a-GCST90000027	Appendicular lean mass || id:ebi-a-GCST90000027	TRUE	reported	igd	2	TRUE
305	rs61397287	T	A	T	A	0.0257097	-0.0311	0.074347	0.07193	FALSE	TRUE	FALSE	finn-b-DM_NEPHROPATHY_EXMORE	2	144241994	0.0497	NA	0.5311	Diabetic nephropathy (more controls excluded) || id:finn-b-DM_NEPHROPATHY_EXMORE	Diabetic nephropathy (more controls excluded)	Diabetic nephropathy (more controls excluded) || ||	TRUE	igd	TRUE	rs61397287	rs113230920	T	A	A	G	144223279	244730	0.00481935	1.10E-08	2	ebi-a-GCST90000027	Appendicular lean mass || id:ebi-a-GCST90000027	TRUE	reported	igd	2	TRUE
306	rs61546108	A	G	A	G	-0.0195336	0.0203	0.162597	0.1694	FALSE	FALSE	FALSE	finn-b-DM_NEPHROPATHY_EXMORE	1	156886777	0.0345	NA	0.5556	Diabetic nephropathy (more controls excluded) || id:finn-b-DM_NEPHROPATHY_EXMORE	Diabetic nephropathy (more controls excluded)	Diabetic nephropathy (more controls excluded) || ||	TRUE	igd	NA	NA	NA	NA	NA	NA	NA	156886777	244730	0.00343609	1.60E-08	1	ebi-a-GCST90000027	Appendicular lean mass || id:ebi-a-GCST90000027	TRUE	reported	igd	2	TRUE
307	rs61776719	A	C	A	C	-0.0201863	-0.0322	0.555126	0.591	FALSE	FALSE	FALSE	finn-b-DM_NEPHROPATHY_EXMORE	1	38461319	0.0267	NA	0.2285	Diabetic nephropathy (more controls excluded) || id:finn-b-DM_NEPHROPATHY_EXMORE	Diabetic nephropathy (more controls excluded)	Diabetic nephropathy (more controls excluded) || ||	TRUE	igd	NA	NA	NA	NA	NA	NA	NA	38461319	244730	0.00253314	1.40E-16	1	ebi-a-GCST90000027	Appendicular lean mass || id:ebi-a-GCST90000027	TRUE	reported	igd	2	TRUE
308	rs61827272	C	T	C	T	0.0162961	0.008	0.27549	0.2975	FALSE	FALSE	FALSE	finn-b-DM_NEPHROPATHY_EXMORE	1	203810763	0.0282	NA	0.7779	Diabetic nephropathy (more controls excluded) || id:finn-b-DM_NEPHROPATHY_EXMORE	Diabetic nephropathy (more controls excluded)	Diabetic nephropathy (more controls excluded) || ||	TRUE	igd	NA	NA	NA	NA	NA	NA	NA	203810763	244730	0.00281917	1.10E-08	1	ebi-a-GCST90000027	Appendicular lean mass || id:ebi-a-GCST90000027	TRUE	reported	igd	2	TRUE
309	rs61944841	A	G	A	G	0.0253586	0.0037	0.414271	0.4063	FALSE	FALSE	FALSE	finn-b-DM_NEPHROPATHY_EXMORE	13	27049616	0.0266	NA	0.8885	Diabetic nephropathy (more controls excluded) || id:finn-b-DM_NEPHROPATHY_EXMORE	Diabetic nephropathy (more controls excluded)	Diabetic nephropathy (more controls excluded) || ||	TRUE	igd	NA	NA	NA	NA	NA	NA	NA	27049616	244730	0.00267644	9.50E-22	13	ebi-a-GCST90000027	Appendicular lean mass || id:ebi-a-GCST90000027	TRUE	reported	igd	2	TRUE
310	rs62027209	G	A	G	A	0.0179406	0.0305	0.252385	0.2245	FALSE	FALSE	FALSE	finn-b-DM_NEPHROPATHY_EXMORE	15	75871626	0.0309	NA	0.3233	Diabetic nephropathy (more controls excluded) || id:finn-b-DM_NEPHROPATHY_EXMORE	Diabetic nephropathy (more controls excluded)	Diabetic nephropathy (more controls excluded) || ||	TRUE	igd	NA	NA	NA	NA	NA	NA	NA	75871626	244730	0.00294279	1.70E-09	15	ebi-a-GCST90000027	Appendicular lean mass || id:ebi-a-GCST90000027	TRUE	reported	igd	2	TRUE
311	rs62106258	C	T	C	T	-0.0491078	-0.0543	0.04884	0.02059	FALSE	FALSE	FALSE	finn-b-DM_NEPHROPATHY_EXMORE	2	417167	0.0922	NA	0.556	Diabetic nephropathy (more controls excluded) || id:finn-b-DM_NEPHROPATHY_EXMORE	Diabetic nephropathy (more controls excluded)	Diabetic nephropathy (more controls excluded) || ||	TRUE	igd	NA	NA	NA	NA	NA	NA	NA	417167	244730	0.0058445	5.70E-18	2	ebi-a-GCST90000027	Appendicular lean mass || id:ebi-a-GCST90000027	TRUE	reported	igd	2	TRUE
312	rs62172472	A	G	A	G	0.0190166	-0.0109	0.19952	0.2269	FALSE	FALSE	FALSE	finn-b-DM_NEPHROPATHY_EXMORE	2	188028317	0.0309	NA	0.723701	Diabetic nephropathy (more controls excluded) || id:finn-b-DM_NEPHROPATHY_EXMORE	Diabetic nephropathy (more controls excluded)	Diabetic nephropathy (more controls excluded) || ||	TRUE	igd	NA	NA	NA	NA	NA	NA	NA	188028317	244730	0.00316321	3.70E-10	2	ebi-a-GCST90000027	Appendicular lean mass || id:ebi-a-GCST90000027	TRUE	reported	igd	2	TRUE
313	rs62281815	T	A	T	A	-0.0262261	-0.0152	0.5261	0.5084	FALSE	TRUE	TRUE	finn-b-DM_NEPHROPATHY_EXMORE	3	171970310	0.0259	NA	0.5566	Diabetic nephropathy (more controls excluded) || id:finn-b-DM_NEPHROPATHY_EXMORE	Diabetic nephropathy (more controls excluded)	Diabetic nephropathy (more controls excluded) || ||	TRUE	igd	NA	NA	NA	NA	NA	NA	NA	171970310	244730	0.00254806	1.20E-25	3	ebi-a-GCST90000027	Appendicular lean mass || id:ebi-a-GCST90000027	TRUE	reported	igd	2	FALSE
314	rs62310772	T	C	T	C	0.0156161	-0.0535	0.47096	0.4292	FALSE	FALSE	FALSE	finn-b-DM_NEPHROPATHY_EXMORE	4	39375329	0.0261	NA	0.0402198	Diabetic nephropathy (more controls excluded) || id:finn-b-DM_NEPHROPATHY_EXMORE	Diabetic nephropathy (more controls excluded)	Diabetic nephropathy (more controls excluded) || ||	TRUE	igd	NA	NA	NA	NA	NA	NA	NA	39375329	244730	0.00254329	2.00E-09	4	ebi-a-GCST90000027	Appendicular lean mass || id:ebi-a-GCST90000027	TRUE	reported	igd	2	TRUE
315	rs62370472	C	T	C	T	-0.0283342	0.0217	0.20848	0.2364	FALSE	FALSE	FALSE	finn-b-DM_NEPHROPATHY_EXMORE	5	52767109	0.0303	NA	0.4741	Diabetic nephropathy (more controls excluded) || id:finn-b-DM_NEPHROPATHY_EXMORE	Diabetic nephropathy (more controls excluded)	Diabetic nephropathy (more controls excluded) || ||	TRUE	igd	NA	NA	NA	NA	NA	NA	NA	52767109	244730	0.00312603	4.80E-21	5	ebi-a-GCST90000027	Appendicular lean mass || id:ebi-a-GCST90000027	TRUE	reported	igd	2	TRUE
316	rs62370525	A	G	A	G	0.0395822	-0.0099	0.100121	0.107	FALSE	FALSE	FALSE	finn-b-DM_NEPHROPATHY_EXMORE	5	42173965	0.0422	NA	0.8151	Diabetic nephropathy (more controls excluded) || id:finn-b-DM_NEPHROPATHY_EXMORE	Diabetic nephropathy (more controls excluded)	Diabetic nephropathy (more controls excluded) || ||	TRUE	igd	NA	NA	NA	NA	NA	NA	NA	42173965	244730	0.00428325	9.00E-21	5	ebi-a-GCST90000027	Appendicular lean mass || id:ebi-a-GCST90000027	TRUE	reported	igd	2	TRUE
317	rs62428920	C	T	C	T	-0.0161134	0.024	0.382237	0.3702	FALSE	FALSE	FALSE	finn-b-DM_NEPHROPATHY_EXMORE	6	155550673	0.0269	NA	0.3721	Diabetic nephropathy (more controls excluded) || id:finn-b-DM_NEPHROPATHY_EXMORE	Diabetic nephropathy (more controls excluded)	Diabetic nephropathy (more controls excluded) || ||	TRUE	igd	NA	NA	NA	NA	NA	NA	NA	155550673	244730	0.00261791	7.30E-10	6	ebi-a-GCST90000027	Appendicular lean mass || id:ebi-a-GCST90000027	TRUE	reported	igd	2	TRUE
318	rs62430477	T	C	T	C	0.0239251	-0.0217	0.140578	0.1533	FALSE	FALSE	FALSE	finn-b-DM_NEPHROPATHY_EXMORE	6	83629612	0.0358	NA	0.5452	Diabetic nephropathy (more controls excluded) || id:finn-b-DM_NEPHROPATHY_EXMORE	Diabetic nephropathy (more controls excluded)	Diabetic nephropathy (more controls excluded) || ||	TRUE	igd	NA	NA	NA	NA	NA	NA	NA	83629612	244730	0.00366849	5.50E-11	6	ebi-a-GCST90000027	Appendicular lean mass || id:ebi-a-GCST90000027	TRUE	reported	igd	2	TRUE
319	rs62466110	C	T	C	T	-0.0370385	-0.0063	0.067105	0.1345	FALSE	FALSE	FALSE	finn-b-DM_NEPHROPATHY_EXMORE	7	92623541	0.0386	NA	0.8707	Diabetic nephropathy (more controls excluded) || id:finn-b-DM_NEPHROPATHY_EXMORE	Diabetic nephropathy (more controls excluded)	Diabetic nephropathy (more controls excluded) || ||	TRUE	igd	NA	NA	NA	NA	NA	NA	NA	92623541	244730	0.00544473	7.30E-12	7	ebi-a-GCST90000027	Appendicular lean mass || id:ebi-a-GCST90000027	TRUE	reported	igd	2	TRUE
320	rs62501195	C	A	C	A	-0.0190934	0.0197	0.171258	0.2335	FALSE	FALSE	FALSE	finn-b-DM_NEPHROPATHY_EXMORE	8	24041988	0.0308	NA	0.5231	Diabetic nephropathy (more controls excluded) || id:finn-b-DM_NEPHROPATHY_EXMORE	Diabetic nephropathy (more controls excluded)	Diabetic nephropathy (more controls excluded) || ||	TRUE	igd	NA	NA	NA	NA	NA	NA	NA	24041988	244730	0.00343223	1.20E-08	8	ebi-a-GCST90000027	Appendicular lean mass || id:ebi-a-GCST90000027	TRUE	reported	igd	2	TRUE
321	rs62532512	A	C	A	C	0.0160397	-0.0122	0.536155	0.5686	FALSE	FALSE	FALSE	finn-b-DM_NEPHROPATHY_EXMORE	9	14158854	0.0261	NA	0.639699	Diabetic nephropathy (more controls excluded) || id:finn-b-DM_NEPHROPATHY_EXMORE	Diabetic nephropathy (more controls excluded)	Diabetic nephropathy (more controls excluded) || ||	TRUE	igd	NA	NA	NA	NA	NA	NA	NA	14158854	244730	0.00258485	7.40E-10	9	ebi-a-GCST90000027	Appendicular lean mass || id:ebi-a-GCST90000027	TRUE	reported	igd	2	TRUE
322	rs62621812	A	G	A	G	0.0846903	-0.0137	0.020179	0.04274	FALSE	FALSE	FALSE	finn-b-DM_NEPHROPATHY_EXMORE	7	127015083	0.0646	NA	0.832	Diabetic nephropathy (more controls excluded) || id:finn-b-DM_NEPHROPATHY_EXMORE	Diabetic nephropathy (more controls excluded)	Diabetic nephropathy (more controls excluded) || ||	TRUE	igd	NA	NA	NA	NA	NA	NA	NA	127015083	244730	0.00930203	1.50E-20	7	ebi-a-GCST90000027	Appendicular lean mass || id:ebi-a-GCST90000027	TRUE	reported	igd	2	TRUE
323	rs6425817	G	A	G	A	0.0180618	0.0171	0.672322	0.6651	FALSE	FALSE	FALSE	finn-b-DM_NEPHROPATHY_EXMORE	1	33873034	0.0273	NA	0.5305	Diabetic nephropathy (more controls excluded) || id:finn-b-DM_NEPHROPATHY_EXMORE	Diabetic nephropathy (more controls excluded)	Diabetic nephropathy (more controls excluded) || ||	TRUE	igd	NA	NA	NA	NA	NA	NA	NA	33873034	244730	0.00268046	1.70E-11	1	ebi-a-GCST90000027	Appendicular lean mass || id:ebi-a-GCST90000027	TRUE	reported	igd	2	TRUE
324	rs6478243	C	T	C	T	0.0250016	0.004	0.393783	0.3343	FALSE	FALSE	FALSE	finn-b-DM_NEPHROPATHY_EXMORE	9	119296073	0.0273	NA	0.8824	Diabetic nephropathy (more controls excluded) || id:finn-b-DM_NEPHROPATHY_EXMORE	Diabetic nephropathy (more controls excluded)	Diabetic nephropathy (more controls excluded) || ||	TRUE	igd	NA	NA	NA	NA	NA	NA	NA	119296073	244730	0.00262535	2.60E-22	9	ebi-a-GCST90000027	Appendicular lean mass || id:ebi-a-GCST90000027	TRUE	reported	igd	2	TRUE
325	rs6543146	G	T	G	T	0.0174031	0.0429	0.557026	0.7245	FALSE	FALSE	FALSE	finn-b-DM_NEPHROPATHY_EXMORE	2	103096695	0.029	NA	0.1397	Diabetic nephropathy (more controls excluded) || id:finn-b-DM_NEPHROPATHY_EXMORE	Diabetic nephropathy (more controls excluded)	Diabetic nephropathy (more controls excluded) || ||	TRUE	igd	NA	NA	NA	NA	NA	NA	NA	103096695	244730	0.00255219	1.40E-12	2	ebi-a-GCST90000027	Appendicular lean mass || id:ebi-a-GCST90000027	TRUE	reported	igd	2	TRUE
326	rs6544743	G	T	G	T	-0.0235963	-0.0383	0.808927	0.754	FALSE	FALSE	FALSE	finn-b-DM_NEPHROPATHY_EXMORE	2	44390369	0.03	NA	0.2009	Diabetic nephropathy (more controls excluded) || id:finn-b-DM_NEPHROPATHY_EXMORE	Diabetic nephropathy (more controls excluded)	Diabetic nephropathy (more controls excluded) || ||	TRUE	igd	NA	NA	NA	NA	NA	NA	NA	44390369	244730	0.00320916	3.20E-14	2	ebi-a-GCST90000027	Appendicular lean mass || id:ebi-a-GCST90000027	TRUE	reported	igd	2	TRUE
327	rs6546177	T	G	T	G	-0.0150937	-0.0277	0.421828	0.4369	FALSE	FALSE	FALSE	finn-b-DM_NEPHROPATHY_EXMORE	2	65977433	0.026	NA	0.2869	Diabetic nephropathy (more controls excluded) || id:finn-b-DM_NEPHROPATHY_EXMORE	Diabetic nephropathy (more controls excluded)	Diabetic nephropathy (more controls excluded) || ||	TRUE	igd	NA	NA	NA	NA	NA	NA	NA	65977433	244730	0.00255772	2.20E-09	2	ebi-a-GCST90000027	Appendicular lean mass || id:ebi-a-GCST90000027	TRUE	reported	igd	2	TRUE
328	rs6556933	T	C	T	C	-0.0139454	-0.0289	0.42284	0.4356	FALSE	FALSE	FALSE	finn-b-DM_NEPHROPATHY_EXMORE	5	95882436	0.026	NA	0.2667	Diabetic nephropathy (more controls excluded) || id:finn-b-DM_NEPHROPATHY_EXMORE	Diabetic nephropathy (more controls excluded)	Diabetic nephropathy (more controls excluded) || ||	TRUE	igd	NA	NA	NA	NA	NA	NA	NA	95882436	244730	0.00256615	4.00E-08	5	ebi-a-GCST90000027	Appendicular lean mass || id:ebi-a-GCST90000027	TRUE	reported	igd	2	TRUE
329	rs659418	G	T	G	T	0.0302824	-0.023	0.139585	0.1801	FALSE	FALSE	FALSE	finn-b-DM_NEPHROPATHY_EXMORE	11	75284334	0.0337	NA	0.495	Diabetic nephropathy (more controls excluded) || id:finn-b-DM_NEPHROPATHY_EXMORE	Diabetic nephropathy (more controls excluded)	Diabetic nephropathy (more controls excluded) || ||	TRUE	igd	NA	NA	NA	NA	NA	NA	NA	75284334	244730	0.00368135	6.70E-16	11	ebi-a-GCST90000027	Appendicular lean mass || id:ebi-a-GCST90000027	TRUE	reported	igd	2	TRUE
330	rs6660798	A	T	A	T	-0.0174865	-0.0468	0.774259	0.7415	FALSE	TRUE	FALSE	finn-b-DM_NEPHROPATHY_EXMORE	1	172432208	0.0294	NA	0.111	Diabetic nephropathy (more controls excluded) || id:finn-b-DM_NEPHROPATHY_EXMORE	Diabetic nephropathy (more controls excluded)	Diabetic nephropathy (more controls excluded) || ||	TRUE	igd	NA	NA	NA	NA	NA	NA	NA	172432208	244730	0.00301301	9.60E-09	1	ebi-a-GCST90000027	Appendicular lean mass || id:ebi-a-GCST90000027	TRUE	reported	igd	2	TRUE
331	rs6669122	G	A	G	A	-0.0186445	-0.0043	0.552474	0.5512	FALSE	FALSE	FALSE	finn-b-DM_NEPHROPATHY_EXMORE	1	150591732	0.026	NA	0.8694	Diabetic nephropathy (more controls excluded) || id:finn-b-DM_NEPHROPATHY_EXMORE	Diabetic nephropathy (more controls excluded)	Diabetic nephropathy (more controls excluded) || ||	TRUE	igd	NA	NA	NA	NA	NA	NA	NA	150591732	244730	0.00253562	2.10E-14	1	ebi-a-GCST90000027	Appendicular lean mass || id:ebi-a-GCST90000027	TRUE	reported	igd	2	TRUE
332	rs6693113	T	G	T	G	0.0196128	-0.0571	0.499423	0.5015	FALSE	FALSE	FALSE	finn-b-DM_NEPHROPATHY_EXMORE	1	36757801	0.0258	NA	0.0268201	Diabetic nephropathy (more controls excluded) || id:finn-b-DM_NEPHROPATHY_EXMORE	Diabetic nephropathy (more controls excluded)	Diabetic nephropathy (more controls excluded) || ||	TRUE	igd	NA	NA	NA	NA	NA	NA	NA	36757801	244730	0.0025147	1.50E-15	1	ebi-a-GCST90000027	Appendicular lean mass || id:ebi-a-GCST90000027	TRUE	reported	igd	2	TRUE
333	rs670318	C	T	C	T	0.041229	-0.0503	0.951587	0.9401	FALSE	FALSE	FALSE	finn-b-DM_NEPHROPATHY_EXMORE	1	63727542	0.0548	NA	0.3586	Diabetic nephropathy (more controls excluded) || id:finn-b-DM_NEPHROPATHY_EXMORE	Diabetic nephropathy (more controls excluded)	Diabetic nephropathy (more controls excluded) || ||	TRUE	igd	NA	NA	NA	NA	NA	NA	NA	63727542	244730	0.00585874	1.20E-11	1	ebi-a-GCST90000027	Appendicular lean mass || id:ebi-a-GCST90000027	TRUE	reported	igd	2	TRUE
334	rs6718026	T	C	T	C	-0.0208531	0.047	0.585599	0.6169	FALSE	FALSE	FALSE	finn-b-DM_NEPHROPATHY_EXMORE	2	242495392	0.0266	NA	0.0777607	Diabetic nephropathy (more controls excluded) || id:finn-b-DM_NEPHROPATHY_EXMORE	Diabetic nephropathy (more controls excluded)	Diabetic nephropathy (more controls excluded) || ||	TRUE	igd	NA	NA	NA	NA	NA	NA	NA	242495392	244730	0.00256406	3.10E-16	2	ebi-a-GCST90000027	Appendicular lean mass || id:ebi-a-GCST90000027	TRUE	reported	igd	2	TRUE
335	rs6721000	G	A	G	A	0.0290301	-0.0172	0.684356	0.5684	FALSE	FALSE	FALSE	finn-b-DM_NEPHROPATHY_EXMORE	2	218273453	0.0261	NA	0.51	Diabetic nephropathy (more controls excluded) || id:finn-b-DM_NEPHROPATHY_EXMORE	Diabetic nephropathy (more controls excluded)	Diabetic nephropathy (more controls excluded) || ||	TRUE	igd	NA	NA	NA	NA	NA	NA	NA	218273453	244730	0.0027161	2.30E-27	2	ebi-a-GCST90000027	Appendicular lean mass || id:ebi-a-GCST90000027	TRUE	reported	igd	2	TRUE
336	rs6721191	G	A	G	A	-0.0166859	0.0409	0.577285	0.7323	FALSE	FALSE	FALSE	finn-b-DM_NEPHROPATHY_EXMORE	2	10190115	0.0292	NA	0.1614	Diabetic nephropathy (more controls excluded) || id:finn-b-DM_NEPHROPATHY_EXMORE	Diabetic nephropathy (more controls excluded)	Diabetic nephropathy (more controls excluded) || ||	TRUE	igd	NA	NA	NA	NA	NA	NA	NA	10190115	244730	0.00255467	9.70E-12	2	ebi-a-GCST90000027	Appendicular lean mass || id:ebi-a-GCST90000027	TRUE	reported	igd	2	TRUE
337	rs67362530	A	G	A	G	-0.034167	-0.0064	0.116818	0.1321	FALSE	FALSE	FALSE	finn-b-DM_NEPHROPATHY_EXMORE	10	5043504	0.0383	NA	0.8681	Diabetic nephropathy (more controls excluded) || id:finn-b-DM_NEPHROPATHY_EXMORE	Diabetic nephropathy (more controls excluded)	Diabetic nephropathy (more controls excluded) || ||	TRUE	igd	NA	NA	NA	NA	NA	NA	NA	5043504	244730	0.00397965	7.10E-19	10	ebi-a-GCST90000027	Appendicular lean mass || id:ebi-a-GCST90000027	TRUE	reported	igd	2	TRUE
338	rs67499287	C	T	C	T	0.0254756	0.0571	0.120827	0.1114	FALSE	FALSE	FALSE	finn-b-DM_NEPHROPATHY_EXMORE	9	98384289	0.041	NA	0.1636	Diabetic nephropathy (more controls excluded) || id:finn-b-DM_NEPHROPATHY_EXMORE	Diabetic nephropathy (more controls excluded)	Diabetic nephropathy (more controls excluded) || ||	TRUE	igd	TRUE	rs67499287	rs10988987	C	T	G	A	98383272	244730	0.00413084	3.90E-10	9	ebi-a-GCST90000027	Appendicular lean mass || id:ebi-a-GCST90000027	TRUE	reported	igd	2	TRUE
339	rs67716382	C	G	C	G	0.0224147	-0.0283	0.220391	0.1522	FALSE	TRUE	FALSE	finn-b-DM_NEPHROPATHY_EXMORE	2	46890317	0.036	NA	0.4315	Diabetic nephropathy (more controls excluded) || id:finn-b-DM_NEPHROPATHY_EXMORE	Diabetic nephropathy (more controls excluded)	Diabetic nephropathy (more controls excluded) || ||	TRUE	igd	NA	NA	NA	NA	NA	NA	NA	46890317	244730	0.00305619	2.10E-13	2	ebi-a-GCST90000027	Appendicular lean mass || id:ebi-a-GCST90000027	TRUE	reported	igd	2	TRUE
340	rs6773931	A	C	A	C	-0.0160122	0.0335	0.420872	0.4439	FALSE	FALSE	FALSE	finn-b-DM_NEPHROPATHY_EXMORE	3	56735180	0.0259	NA	0.197	Diabetic nephropathy (more controls excluded) || id:finn-b-DM_NEPHROPATHY_EXMORE	Diabetic nephropathy (more controls excluded)	Diabetic nephropathy (more controls excluded) || ||	TRUE	igd	NA	NA	NA	NA	NA	NA	NA	56735180	244730	0.00256923	1.80E-10	3	ebi-a-GCST90000027	Appendicular lean mass || id:ebi-a-GCST90000027	TRUE	reported	igd	2	TRUE
341	rs6794287	T	C	T	C	0.0195234	-0.0273	0.3485	0.3787	FALSE	FALSE	FALSE	finn-b-DM_NEPHROPATHY_EXMORE	3	142602666	0.0267	NA	0.3065	Diabetic nephropathy (more controls excluded) || id:finn-b-DM_NEPHROPATHY_EXMORE	Diabetic nephropathy (more controls excluded)	Diabetic nephropathy (more controls excluded) || ||	TRUE	igd	NA	NA	NA	NA	NA	NA	NA	142602666	244730	0.00267129	1.80E-13	3	ebi-a-GCST90000027	Appendicular lean mass || id:ebi-a-GCST90000027	TRUE	reported	igd	2	TRUE
342	rs6802104	T	C	T	C	-0.0158613	0.0361	0.627484	0.584	FALSE	FALSE	FALSE	finn-b-DM_NEPHROPATHY_EXMORE	3	58015300	0.0261	NA	0.1663	Diabetic nephropathy (more controls excluded) || id:finn-b-DM_NEPHROPATHY_EXMORE	Diabetic nephropathy (more controls excluded)	Diabetic nephropathy (more controls excluded) || ||	TRUE	igd	NA	NA	NA	NA	NA	NA	NA	58015300	244730	0.00262614	8.70E-10	3	ebi-a-GCST90000027	Appendicular lean mass || id:ebi-a-GCST90000027	TRUE	reported	igd	2	TRUE
343	rs68049170	A	G	A	G	-0.0256358	0.03	0.275533	0.2766	FALSE	FALSE	FALSE	finn-b-DM_NEPHROPATHY_EXMORE	10	72432047	0.0288	NA	0.2973	Diabetic nephropathy (more controls excluded) || id:finn-b-DM_NEPHROPATHY_EXMORE	Diabetic nephropathy (more controls excluded)	Diabetic nephropathy (more controls excluded) || ||	TRUE	igd	NA	NA	NA	NA	NA	NA	NA	72432047	244730	0.0028597	6.50E-20	10	ebi-a-GCST90000027	Appendicular lean mass || id:ebi-a-GCST90000027	TRUE	reported	igd	2	TRUE
344	rs680882	G	T	G	T	0.0171825	0.025	0.76011	0.7452	FALSE	FALSE	FALSE	finn-b-DM_NEPHROPATHY_EXMORE	7	18325278	0.0297	NA	0.4011	Diabetic nephropathy (more controls excluded) || id:finn-b-DM_NEPHROPATHY_EXMORE	Diabetic nephropathy (more controls excluded)	Diabetic nephropathy (more controls excluded) || ||	TRUE	igd	NA	NA	NA	NA	NA	NA	NA	18325278	244730	0.0029802	3.80E-09	7	ebi-a-GCST90000027	Appendicular lean mass || id:ebi-a-GCST90000027	TRUE	reported	igd	2	TRUE
345	rs68128210	G	T	G	T	0.0204471	0.0205	0.32756	0.2578	FALSE	FALSE	FALSE	finn-b-DM_NEPHROPATHY_EXMORE	4	120137819	0.0297	NA	0.4889	Diabetic nephropathy (more controls excluded) || id:finn-b-DM_NEPHROPATHY_EXMORE	Diabetic nephropathy (more controls excluded)	Diabetic nephropathy (more controls excluded) || ||	TRUE	igd	NA	NA	NA	NA	NA	NA	NA	120137819	244730	0.0027054	3.30E-14	4	ebi-a-GCST90000027	Appendicular lean mass || id:ebi-a-GCST90000027	TRUE	reported	igd	2	TRUE
346	rs6824748	A	G	A	G	-0.0658578	0.0531	0.159492	0.09631	FALSE	FALSE	FALSE	finn-b-DM_NEPHROPATHY_EXMORE	4	17997066	0.0438	NA	0.2258	Diabetic nephropathy (more controls excluded) || id:finn-b-DM_NEPHROPATHY_EXMORE	Diabetic nephropathy (more controls excluded)	Diabetic nephropathy (more controls excluded) || ||	TRUE	igd	NA	NA	NA	NA	NA	NA	NA	17997066	244730	0.00346841	1.30E-81	4	ebi-a-GCST90000027	Appendicular lean mass || id:ebi-a-GCST90000027	TRUE	reported	igd	2	TRUE
347	rs6838153	G	A	G	A	0.0208942	0.0099	0.31887	0.3655	FALSE	FALSE	FALSE	finn-b-DM_NEPHROPATHY_EXMORE	4	122720999	0.0268	NA	0.7115	Diabetic nephropathy (more controls excluded) || id:finn-b-DM_NEPHROPATHY_EXMORE	Diabetic nephropathy (more controls excluded)	Diabetic nephropathy (more controls excluded) || ||	TRUE	igd	NA	NA	NA	NA	NA	NA	NA	122720999	244730	0.00272474	2.00E-13	4	ebi-a-GCST90000027	Appendicular lean mass || id:ebi-a-GCST90000027	TRUE	reported	igd	2	TRUE
348	rs6860245	C	G	C	G	0.0609517	-0.0719	0.247628	0.1554	FALSE	TRUE	FALSE	finn-b-DM_NEPHROPATHY_EXMORE	5	127367998	0.0356	NA	0.0432504	Diabetic nephropathy (more controls excluded) || id:finn-b-DM_NEPHROPATHY_EXMORE	Diabetic nephropathy (more controls excluded)	Diabetic nephropathy (more controls excluded) || ||	TRUE	igd	NA	NA	NA	NA	NA	NA	NA	127367998	244730	0.00294241	1.30E-97	5	ebi-a-GCST90000027	Appendicular lean mass || id:ebi-a-GCST90000027	TRUE	reported	igd	2	TRUE
349	rs6874142	G	T	G	T	0.0248379	0.0352	0.11381	0.09463	FALSE	FALSE	FALSE	finn-b-DM_NEPHROPATHY_EXMORE	5	172753555	0.0452	NA	0.4356	Diabetic nephropathy (more controls excluded) || id:finn-b-DM_NEPHROPATHY_EXMORE	Diabetic nephropathy (more controls excluded)	Diabetic nephropathy (more controls excluded) || ||	TRUE	igd	NA	NA	NA	NA	NA	NA	NA	172753555	244730	0.00421966	3.90E-09	5	ebi-a-GCST90000027	Appendicular lean mass || id:ebi-a-GCST90000027	TRUE	reported	igd	2	TRUE
350	rs6902285	C	A	C	A	0.0198515	0.0029	0.724263	0.7469	FALSE	FALSE	FALSE	finn-b-DM_NEPHROPATHY_EXMORE	6	52384286	0.0298	NA	0.9225	Diabetic nephropathy (more controls excluded) || id:finn-b-DM_NEPHROPATHY_EXMORE	Diabetic nephropathy (more controls excluded)	Diabetic nephropathy (more controls excluded) || ||	TRUE	igd	NA	NA	NA	NA	NA	NA	NA	52384286	244730	0.00284156	1.00E-12	6	ebi-a-GCST90000027	Appendicular lean mass || id:ebi-a-GCST90000027	TRUE	reported	igd	2	TRUE
351	rs6946050	C	A	C	A	-0.0292551	0.0425	0.552841	0.5554	FALSE	FALSE	FALSE	finn-b-DM_NEPHROPATHY_EXMORE	7	46619217	0.0259	NA	0.1015	Diabetic nephropathy (more controls excluded) || id:finn-b-DM_NEPHROPATHY_EXMORE	Diabetic nephropathy (more controls excluded)	Diabetic nephropathy (more controls excluded) || ||	TRUE	igd	NA	NA	NA	NA	NA	NA	NA	46619217	244730	0.00255951	3.70E-31	7	ebi-a-GCST90000027	Appendicular lean mass || id:ebi-a-GCST90000027	TRUE	reported	igd	2	TRUE
352	rs6977416	A	G	A	G	0.0418518	0.0477	0.334008	0.3576	FALSE	FALSE	FALSE	finn-b-DM_NEPHROPATHY_EXMORE	7	150542711	0.027	NA	0.0769892	Diabetic nephropathy (more controls excluded) || id:finn-b-DM_NEPHROPATHY_EXMORE	Diabetic nephropathy (more controls excluded)	Diabetic nephropathy (more controls excluded) || ||	TRUE	igd	NA	NA	NA	NA	NA	NA	NA	150542711	244730	0.00271272	2.40E-57	7	ebi-a-GCST90000027	Appendicular lean mass || id:ebi-a-GCST90000027	TRUE	reported	igd	2	TRUE
353	rs7009178	A	G	A	G	0.0168351	-0.0285	0.718581	0.7063	FALSE	FALSE	FALSE	finn-b-DM_NEPHROPATHY_EXMORE	8	92129043	0.0281	NA	0.3119	Diabetic nephropathy (more controls excluded) || id:finn-b-DM_NEPHROPATHY_EXMORE	Diabetic nephropathy (more controls excluded)	Diabetic nephropathy (more controls excluded) || ||	TRUE	igd	NA	NA	NA	NA	NA	NA	NA	92129043	244730	0.00282807	4.90E-10	8	ebi-a-GCST90000027	Appendicular lean mass || id:ebi-a-GCST90000027	TRUE	reported	igd	2	TRUE
354	rs7016759	C	T	C	T	0.0253493	-0.0245	0.167105	0.1386	FALSE	FALSE	FALSE	finn-b-DM_NEPHROPATHY_EXMORE	8	49412416	0.0374	NA	0.5129	Diabetic nephropathy (more controls excluded) || id:finn-b-DM_NEPHROPATHY_EXMORE	Diabetic nephropathy (more controls excluded)	Diabetic nephropathy (more controls excluded) || ||	TRUE	igd	NA	NA	NA	NA	NA	NA	NA	49412416	244730	0.0034098	1.60E-13	8	ebi-a-GCST90000027	Appendicular lean mass || id:ebi-a-GCST90000027	TRUE	reported	igd	2	TRUE
355	rs706402	C	T	C	T	0.0298006	-0.0366	0.198317	0.1958	FALSE	FALSE	FALSE	finn-b-DM_NEPHROPATHY_EXMORE	1	56632321	0.0323	NA	0.2579	Diabetic nephropathy (more controls excluded) || id:finn-b-DM_NEPHROPATHY_EXMORE	Diabetic nephropathy (more controls excluded)	Diabetic nephropathy (more controls excluded) || ||	TRUE	igd	NA	NA	NA	NA	NA	NA	NA	56632321	244730	0.00315857	1.60E-21	1	ebi-a-GCST90000027	Appendicular lean mass || id:ebi-a-GCST90000027	TRUE	reported	igd	2	TRUE
356	rs7095472	G	A	G	A	0.0254855	0.0097	0.534457	0.4839	FALSE	FALSE	FALSE	finn-b-DM_NEPHROPATHY_EXMORE	10	70399109	0.0259	NA	0.7088	Diabetic nephropathy (more controls excluded) || id:finn-b-DM_NEPHROPATHY_EXMORE	Diabetic nephropathy (more controls excluded)	Diabetic nephropathy (more controls excluded) || ||	TRUE	igd	NA	NA	NA	NA	NA	NA	NA	70399109	244730	0.00256061	1.90E-21	10	ebi-a-GCST90000027	Appendicular lean mass || id:ebi-a-GCST90000027	TRUE	reported	igd	2	TRUE
357	rs7107356	G	A	G	A	0.0173737	0.0295	0.506941	0.4017	FALSE	FALSE	FALSE	finn-b-DM_NEPHROPATHY_EXMORE	11	47676170	0.0265	NA	0.2646	Diabetic nephropathy (more controls excluded) || id:finn-b-DM_NEPHROPATHY_EXMORE	Diabetic nephropathy (more controls excluded)	Diabetic nephropathy (more controls excluded) || ||	TRUE	igd	NA	NA	NA	NA	NA	NA	NA	47676170	244730	0.00254511	3.70E-12	11	ebi-a-GCST90000027	Appendicular lean mass || id:ebi-a-GCST90000027	TRUE	reported	igd	2	TRUE
358	rs71391055	GTCTTCTTTAAAACA	G	GTCTTCTTTAAAACA	G	-0.0209845	-0.0372	0.795864	0.8176	FALSE	FALSE	FALSE	finn-b-DM_NEPHROPATHY_EXMORE	10	28903400	0.0334	NA	0.2659	Diabetic nephropathy (more controls excluded) || id:finn-b-DM_NEPHROPATHY_EXMORE	Diabetic nephropathy (more controls excluded)	Diabetic nephropathy (more controls excluded) || ||	TRUE	igd	NA	NA	NA	NA	NA	NA	NA	28903400	244730	0.00317049	6.90E-12	10	ebi-a-GCST90000027	Appendicular lean mass || id:ebi-a-GCST90000027	TRUE	reported	igd	2	TRUE
359	rs7147721	G	A	G	A	-0.0215065	0.0158	0.461747	0.3538	FALSE	FALSE	FALSE	finn-b-DM_NEPHROPATHY_EXMORE	14	75232306	0.0269	NA	0.5583	Diabetic nephropathy (more controls excluded) || id:finn-b-DM_NEPHROPATHY_EXMORE	Diabetic nephropathy (more controls excluded)	Diabetic nephropathy (more controls excluded) || ||	TRUE	igd	TRUE	rs7147721	rs34752362	G	A	A	G	75186010	244730	0.00256428	7.30E-18	14	ebi-a-GCST90000027	Appendicular lean mass || id:ebi-a-GCST90000027	TRUE	reported	igd	2	TRUE
360	rs71561959	CAA	C	CAA	C	-0.0269628	0.058	0.173949	0.2526	FALSE	FALSE	FALSE	finn-b-DM_NEPHROPATHY_EXMORE	7	55802428	0.0298	NA	0.0519601	Diabetic nephropathy (more controls excluded) || id:finn-b-DM_NEPHROPATHY_EXMORE	Diabetic nephropathy (more controls excluded)	Diabetic nephropathy (more controls excluded) || ||	TRUE	igd	NA	NA	NA	NA	NA	NA	NA	55802428	244730	0.00337773	4.60E-16	7	ebi-a-GCST90000027	Appendicular lean mass || id:ebi-a-GCST90000027	TRUE	reported	igd	2	TRUE
361	rs7217392	T	C	T	C	-0.0184245	-0.0176	0.354315	0.2655	FALSE	FALSE	FALSE	finn-b-DM_NEPHROPATHY_EXMORE	17	2517122	0.0292	NA	0.5469	Diabetic nephropathy (more controls excluded) || id:finn-b-DM_NEPHROPATHY_EXMORE	Diabetic nephropathy (more controls excluded)	Diabetic nephropathy (more controls excluded) || ||	TRUE	igd	TRUE	rs7217392	rs9897253	T	C	T	G	2510097	244730	0.00267638	9.60E-12	17	ebi-a-GCST90000027	Appendicular lean mass || id:ebi-a-GCST90000027	TRUE	reported	igd	2	TRUE
362	rs7225068	G	A	G	A	0.0164943	-0.0317	0.590686	0.5739	FALSE	FALSE	FALSE	finn-b-DM_NEPHROPATHY_EXMORE	17	60666425	0.0262	NA	0.2259	Diabetic nephropathy (more controls excluded) || id:finn-b-DM_NEPHROPATHY_EXMORE	Diabetic nephropathy (more controls excluded)	Diabetic nephropathy (more controls excluded) || ||	TRUE	igd	NA	NA	NA	NA	NA	NA	NA	60666425	244730	0.00258903	8.30E-11	17	ebi-a-GCST90000027	Appendicular lean mass || id:ebi-a-GCST90000027	TRUE	reported	igd	2	TRUE
363	rs7229520	A	G	A	G	-0.0248989	-0.0252	0.662089	0.6463	FALSE	FALSE	FALSE	finn-b-DM_NEPHROPATHY_EXMORE	18	46516468	0.027	NA	0.351	Diabetic nephropathy (more controls excluded) || id:finn-b-DM_NEPHROPATHY_EXMORE	Diabetic nephropathy (more controls excluded)	Diabetic nephropathy (more controls excluded) || ||	TRUE	igd	NA	NA	NA	NA	NA	NA	NA	46516468	244730	0.00270921	4.00E-22	18	ebi-a-GCST90000027	Appendicular lean mass || id:ebi-a-GCST90000027	TRUE	reported	igd	2	TRUE
364	rs7253742	C	T	C	T	-0.0186182	0.0197	0.402176	0.4448	FALSE	FALSE	FALSE	finn-b-DM_NEPHROPATHY_EXMORE	19	17171689	0.0259	NA	0.4465	Diabetic nephropathy (more controls excluded) || id:finn-b-DM_NEPHROPATHY_EXMORE	Diabetic nephropathy (more controls excluded)	Diabetic nephropathy (more controls excluded) || ||	TRUE	igd	NA	NA	NA	NA	NA	NA	NA	17171689	244730	0.00260459	2.80E-13	19	ebi-a-GCST90000027	Appendicular lean mass || id:ebi-a-GCST90000027	TRUE	reported	igd	2	TRUE
365	rs72570684	TTAC	T	TTAC	T	0.0203052	-0.0298	0.440781	0.3789	FALSE	FALSE	FALSE	finn-b-DM_NEPHROPATHY_EXMORE	7	93234412	0.0266	NA	0.2626	Diabetic nephropathy (more controls excluded) || id:finn-b-DM_NEPHROPATHY_EXMORE	Diabetic nephropathy (more controls excluded)	Diabetic nephropathy (more controls excluded) || ||	TRUE	igd	NA	NA	NA	NA	NA	NA	NA	93234412	244730	0.00256139	1.80E-15	7	ebi-a-GCST90000027	Appendicular lean mass || id:ebi-a-GCST90000027	TRUE	reported	igd	2	TRUE
366	rs72656010	C	T	C	T	-0.0706416	-0.065	0.131952	0.1274	FALSE	FALSE	FALSE	finn-b-DM_NEPHROPATHY_EXMORE	8	57122215	0.0388	NA	0.0941608	Diabetic nephropathy (more controls excluded) || id:finn-b-DM_NEPHROPATHY_EXMORE	Diabetic nephropathy (more controls excluded)	Diabetic nephropathy (more controls excluded) || ||	TRUE	igd	NA	NA	NA	NA	NA	NA	NA	57122215	244730	0.00376831	7.10E-80	8	ebi-a-GCST90000027	Appendicular lean mass || id:ebi-a-GCST90000027	TRUE	reported	igd	2	TRUE
367	rs7265615	T	G	T	G	-0.0166419	-0.0402	0.24131	0.3083	FALSE	FALSE	FALSE	finn-b-DM_NEPHROPATHY_EXMORE	20	20123624	0.028	NA	0.1508	Diabetic nephropathy (more controls excluded) || id:finn-b-DM_NEPHROPATHY_EXMORE	Diabetic nephropathy (more controls excluded)	Diabetic nephropathy (more controls excluded) || ||	TRUE	igd	NA	NA	NA	NA	NA	NA	NA	20123624	244730	0.00298746	7.40E-09	20	ebi-a-GCST90000027	Appendicular lean mass || id:ebi-a-GCST90000027	TRUE	reported	igd	2	TRUE
368	rs72744822	A	G	A	G	-0.0291425	-0.047	0.079306	0.09936	FALSE	FALSE	FALSE	finn-b-DM_NEPHROPATHY_EXMORE	1	201889431	0.0434	NA	0.2789	Diabetic nephropathy (more controls excluded) || id:finn-b-DM_NEPHROPATHY_EXMORE	Diabetic nephropathy (more controls excluded)	Diabetic nephropathy (more controls excluded) || ||	TRUE	igd	NA	NA	NA	NA	NA	NA	NA	201889431	244730	0.00466713	4.30E-10	1	ebi-a-GCST90000027	Appendicular lean mass || id:ebi-a-GCST90000027	TRUE	reported	igd	2	TRUE
369	rs72759809	T	C	T	C	0.0223249	-0.0455	0.193201	0.2097	FALSE	FALSE	FALSE	finn-b-DM_NEPHROPATHY_EXMORE	5	67627889	0.0319	NA	0.1535	Diabetic nephropathy (more controls excluded) || id:finn-b-DM_NEPHROPATHY_EXMORE	Diabetic nephropathy (more controls excluded)	Diabetic nephropathy (more controls excluded) || ||	TRUE	igd	NA	NA	NA	NA	NA	NA	NA	67627889	244730	0.00323019	3.00E-12	5	ebi-a-GCST90000027	Appendicular lean mass || id:ebi-a-GCST90000027	TRUE	reported	igd	2	TRUE
370	rs72771070	T	C	T	C	0.0172058	0.0137	0.282612	0.3335	FALSE	FALSE	FALSE	finn-b-DM_NEPHROPATHY_EXMORE	16	19993750	0.0274	NA	0.617701	Diabetic nephropathy (more controls excluded) || id:finn-b-DM_NEPHROPATHY_EXMORE	Diabetic nephropathy (more controls excluded)	Diabetic nephropathy (more controls excluded) || ||	TRUE	igd	NA	NA	NA	NA	NA	NA	NA	19993750	244730	0.00285317	3.10E-10	16	ebi-a-GCST90000027	Appendicular lean mass || id:ebi-a-GCST90000027	TRUE	reported	igd	2	TRUE
371	rs72801818	T	C	T	C	0.0304894	-0.003	0.30018	0.2582	FALSE	FALSE	FALSE	finn-b-DM_NEPHROPATHY_EXMORE	16	53476042	0.0295	NA	0.9184	Diabetic nephropathy (more controls excluded) || id:finn-b-DM_NEPHROPATHY_EXMORE	Diabetic nephropathy (more controls excluded)	Diabetic nephropathy (more controls excluded) || ||	TRUE	igd	NA	NA	NA	NA	NA	NA	NA	53476042	244730	0.00278396	1.30E-28	16	ebi-a-GCST90000027	Appendicular lean mass || id:ebi-a-GCST90000027	TRUE	reported	igd	2	TRUE
372	rs72885915	A	G	A	G	-0.0371503	-0.0227	0.246798	0.192	FALSE	FALSE	FALSE	finn-b-DM_NEPHROPATHY_EXMORE	2	172415897	0.0328	NA	0.4887	Diabetic nephropathy (more controls excluded) || id:finn-b-DM_NEPHROPATHY_EXMORE	Diabetic nephropathy (more controls excluded)	Diabetic nephropathy (more controls excluded) || ||	TRUE	igd	NA	NA	NA	NA	NA	NA	NA	172415897	244730	0.00292162	9.20E-39	2	ebi-a-GCST90000027	Appendicular lean mass || id:ebi-a-GCST90000027	TRUE	reported	igd	2	TRUE
373	rs72934503	G	A	G	A	0.0175442	-0.0069	0.452701	0.4809	FALSE	FALSE	FALSE	finn-b-DM_NEPHROPATHY_EXMORE	6	98591622	0.0258	NA	0.7898	Diabetic nephropathy (more controls excluded) || id:finn-b-DM_NEPHROPATHY_EXMORE	Diabetic nephropathy (more controls excluded)	Diabetic nephropathy (more controls excluded) || ||	TRUE	igd	TRUE	rs72934503	rs2388334	G	A	G	A	98583488	244730	0.00259528	1.00E-11	6	ebi-a-GCST90000027	Appendicular lean mass || id:ebi-a-GCST90000027	TRUE	reported	igd	2	TRUE
374	rs73000817	A	G	A	G	-0.0256089	-0.0311	0.196317	0.2219	FALSE	FALSE	FALSE	finn-b-DM_NEPHROPATHY_EXMORE	2	232779155	0.031	NA	0.3156	Diabetic nephropathy (more controls excluded) || id:finn-b-DM_NEPHROPATHY_EXMORE	Diabetic nephropathy (more controls excluded)	Diabetic nephropathy (more controls excluded) || ||	TRUE	igd	NA	NA	NA	NA	NA	NA	NA	232779155	244730	0.0031814	2.60E-16	2	ebi-a-GCST90000027	Appendicular lean mass || id:ebi-a-GCST90000027	TRUE	reported	igd	2	TRUE
375	rs7301341	C	T	C	T	-0.0237611	-0.0438	0.32715	0.3421	FALSE	FALSE	FALSE	finn-b-DM_NEPHROPATHY_EXMORE	12	94083105	0.0272	NA	0.1075	Diabetic nephropathy (more controls excluded) || id:finn-b-DM_NEPHROPATHY_EXMORE	Diabetic nephropathy (more controls excluded)	Diabetic nephropathy (more controls excluded) || ||	TRUE	igd	NA	NA	NA	NA	NA	NA	NA	94083105	244730	0.00270386	1.90E-19	12	ebi-a-GCST90000027	Appendicular lean mass || id:ebi-a-GCST90000027	TRUE	reported	igd	2	TRUE
376	rs7313782	A	G	A	G	-0.0166657	0.033	0.292398	0.3545	FALSE	FALSE	FALSE	finn-b-DM_NEPHROPATHY_EXMORE	12	90544888	0.0271	NA	0.2226	Diabetic nephropathy (more controls excluded) || id:finn-b-DM_NEPHROPATHY_EXMORE	Diabetic nephropathy (more controls excluded)	Diabetic nephropathy (more controls excluded) || ||	TRUE	igd	TRUE	rs7313782	rs11105519	A	G	C	A	90537270	244730	0.00279004	7.70E-10	12	ebi-a-GCST90000027	Appendicular lean mass || id:ebi-a-GCST90000027	TRUE	reported	igd	2	TRUE
377	rs73186333	C	A	C	A	0.0491099	0.0136	0.024083	0.03153	FALSE	FALSE	FALSE	finn-b-DM_NEPHROPATHY_EXMORE	13	51380931	0.0749	NA	0.856	Diabetic nephropathy (more controls excluded) || id:finn-b-DM_NEPHROPATHY_EXMORE	Diabetic nephropathy (more controls excluded)	Diabetic nephropathy (more controls excluded) || ||	TRUE	igd	NA	NA	NA	NA	NA	NA	NA	51380931	244730	0.00844919	5.50E-10	13	ebi-a-GCST90000027	Appendicular lean mass || id:ebi-a-GCST90000027	TRUE	reported	igd	2	TRUE
378	rs74416750	T	C	T	C	-0.0233452	0.0112	0.149886	0.1125	FALSE	FALSE	FALSE	finn-b-DM_NEPHROPATHY_EXMORE	4	54272659	0.0409	NA	0.7845	Diabetic nephropathy (more controls excluded) || id:finn-b-DM_NEPHROPATHY_EXMORE	Diabetic nephropathy (more controls excluded)	Diabetic nephropathy (more controls excluded) || ||	TRUE	igd	NA	NA	NA	NA	NA	NA	NA	54272659	244730	0.00357182	1.20E-11	4	ebi-a-GCST90000027	Appendicular lean mass || id:ebi-a-GCST90000027	TRUE	reported	igd	2	TRUE
379	rs74494415	T	C	T	C	-0.0402678	0.0739	0.039249	0.07624	FALSE	FALSE	FALSE	finn-b-DM_NEPHROPATHY_EXMORE	18	74972138	0.0489	NA	0.1305	Diabetic nephropathy (more controls excluded) || id:finn-b-DM_NEPHROPATHY_EXMORE	Diabetic nephropathy (more controls excluded)	Diabetic nephropathy (more controls excluded) || ||	TRUE	igd	NA	NA	NA	NA	NA	NA	NA	74972138	244730	0.00663636	7.60E-10	18	ebi-a-GCST90000027	Appendicular lean mass || id:ebi-a-GCST90000027	TRUE	reported	igd	2	TRUE
380	rs745749	G	A	G	A	-0.0173971	-0.0482	0.335771	0.3721	FALSE	FALSE	FALSE	finn-b-DM_NEPHROPATHY_EXMORE	5	179715803	0.0268	NA	0.0715303	Diabetic nephropathy (more controls excluded) || id:finn-b-DM_NEPHROPATHY_EXMORE	Diabetic nephropathy (more controls excluded)	Diabetic nephropathy (more controls excluded) || ||	TRUE	igd	NA	NA	NA	NA	NA	NA	NA	179715803	244730	0.00270557	3.10E-10	5	ebi-a-GCST90000027	Appendicular lean mass || id:ebi-a-GCST90000027	TRUE	reported	igd	2	TRUE
381	rs7482510	G	C	G	C	-0.0283202	0.0654	0.204233	0.2179	FALSE	TRUE	FALSE	finn-b-DM_NEPHROPATHY_EXMORE	11	2190591	0.0316	NA	0.03861	Diabetic nephropathy (more controls excluded) || id:finn-b-DM_NEPHROPATHY_EXMORE	Diabetic nephropathy (more controls excluded)	Diabetic nephropathy (more controls excluded) || ||	TRUE	igd	NA	NA	NA	NA	NA	NA	NA	2190591	244730	0.00321368	2.90E-18	11	ebi-a-GCST90000027	Appendicular lean mass || id:ebi-a-GCST90000027	TRUE	reported	igd	2	TRUE
382	rs74849734	T	G	T	G	0.0180653	-0.0219	0.288489	0.3875	FALSE	FALSE	FALSE	finn-b-DM_NEPHROPATHY_EXMORE	9	136941295	0.0265	NA	0.4093	Diabetic nephropathy (more controls excluded) || id:finn-b-DM_NEPHROPATHY_EXMORE	Diabetic nephropathy (more controls excluded)	Diabetic nephropathy (more controls excluded) || ||	TRUE	igd	TRUE	rs74849734	rs12377089	T	G	G	A	136940597	244730	0.00291412	2.30E-10	9	ebi-a-GCST90000027	Appendicular lean mass || id:ebi-a-GCST90000027	TRUE	reported	igd	2	TRUE
383	rs7497684	A	C	A	C	0.0192674	0.0101	0.480105	0.5783	FALSE	FALSE	FALSE	finn-b-DM_NEPHROPATHY_EXMORE	15	89342720	0.0262	NA	0.698499	Diabetic nephropathy (more controls excluded) || id:finn-b-DM_NEPHROPATHY_EXMORE	Diabetic nephropathy (more controls excluded)	Diabetic nephropathy (more controls excluded) || ||	TRUE	igd	NA	NA	NA	NA	NA	NA	NA	89342720	244730	0.0025703	5.70E-14	15	ebi-a-GCST90000027	Appendicular lean mass || id:ebi-a-GCST90000027	TRUE	reported	igd	2	TRUE
384	rs750739	G	A	G	A	-0.0280864	0.0284	0.166661	0.1767	FALSE	FALSE	FALSE	finn-b-DM_NEPHROPATHY_EXMORE	16	88807608	0.0337	NA	0.3985	Diabetic nephropathy (more controls excluded) || id:finn-b-DM_NEPHROPATHY_EXMORE	Diabetic nephropathy (more controls excluded)	Diabetic nephropathy (more controls excluded) || ||	TRUE	igd	NA	NA	NA	NA	NA	NA	NA	88807608	244730	0.0034254	2.60E-17	16	ebi-a-GCST90000027	Appendicular lean mass || id:ebi-a-GCST90000027	TRUE	reported	igd	2	TRUE
385	rs75077113	C	A	C	A	0.0208001	0.0201	0.279331	0.2861	FALSE	FALSE	FALSE	finn-b-DM_NEPHROPATHY_EXMORE	1	11236524	0.0286	NA	0.4823	Diabetic nephropathy (more controls excluded) || id:finn-b-DM_NEPHROPATHY_EXMORE	Diabetic nephropathy (more controls excluded)	Diabetic nephropathy (more controls excluded) || ||	TRUE	igd	TRUE	rs75077113	rs12041740	C	A	G	A	11214582	244730	0.0028422	1.20E-14	1	ebi-a-GCST90000027	Appendicular lean mass || id:ebi-a-GCST90000027	TRUE	reported	igd	2	TRUE
386	rs75272640	T	C	T	C	-0.0211497	0.0115	0.148113	0.1206	FALSE	FALSE	FALSE	finn-b-DM_NEPHROPATHY_EXMORE	3	24158691	0.0395	NA	0.7709	Diabetic nephropathy (more controls excluded) || id:finn-b-DM_NEPHROPATHY_EXMORE	Diabetic nephropathy (more controls excluded)	Diabetic nephropathy (more controls excluded) || ||	TRUE	igd	NA	NA	NA	NA	NA	NA	NA	24158691	244730	0.00356359	3.20E-09	3	ebi-a-GCST90000027	Appendicular lean mass || id:ebi-a-GCST90000027	TRUE	reported	igd	2	TRUE
387	rs75451331	T	G	T	G	0.0247137	-0.0614	0.084055	0.06996	FALSE	FALSE	FALSE	finn-b-DM_NEPHROPATHY_EXMORE	20	62316834	0.051	NA	0.2291	Diabetic nephropathy (more controls excluded) || id:finn-b-DM_NEPHROPATHY_EXMORE	Diabetic nephropathy (more controls excluded)	Diabetic nephropathy (more controls excluded) || ||	TRUE	igd	NA	NA	NA	NA	NA	NA	NA	62316834	244730	0.00461297	1.60E-08	20	ebi-a-GCST90000027	Appendicular lean mass || id:ebi-a-GCST90000027	TRUE	reported	igd	2	TRUE
388	rs7558737	T	A	T	A	-0.0183417	-0.0087	0.30968	0.2914	FALSE	TRUE	FALSE	finn-b-DM_NEPHROPATHY_EXMORE	2	183239941	0.0285	NA	0.7597	Diabetic nephropathy (more controls excluded) || id:finn-b-DM_NEPHROPATHY_EXMORE	Diabetic nephropathy (more controls excluded)	Diabetic nephropathy (more controls excluded) || ||	TRUE	igd	NA	NA	NA	NA	NA	NA	NA	183239941	244730	0.00273179	1.20E-11	2	ebi-a-GCST90000027	Appendicular lean mass || id:ebi-a-GCST90000027	TRUE	reported	igd	2	TRUE
389	rs7563362	G	A	G	A	0.0290619	-0.0243	0.856726	0.8539	FALSE	FALSE	FALSE	finn-b-DM_NEPHROPATHY_EXMORE	2	620297	0.0366	NA	0.5073	Diabetic nephropathy (more controls excluded) || id:finn-b-DM_NEPHROPATHY_EXMORE	Diabetic nephropathy (more controls excluded)	Diabetic nephropathy (more controls excluded) || ||	TRUE	igd	NA	NA	NA	NA	NA	NA	NA	620297	244730	0.00361633	1.70E-15	2	ebi-a-GCST90000027	Appendicular lean mass || id:ebi-a-GCST90000027	TRUE	reported	igd	2	TRUE
390	rs758100	T	C	T	C	0.0162218	0.0292	0.236233	0.2658	FALSE	FALSE	FALSE	finn-b-DM_NEPHROPATHY_EXMORE	19	57750186	0.0292	NA	0.3165	Diabetic nephropathy (more controls excluded) || id:finn-b-DM_NEPHROPATHY_EXMORE	Diabetic nephropathy (more controls excluded)	Diabetic nephropathy (more controls excluded) || ||	TRUE	igd	NA	NA	NA	NA	NA	NA	NA	57750186	244730	0.00301419	2.60E-08	19	ebi-a-GCST90000027	Appendicular lean mass || id:ebi-a-GCST90000027	TRUE	reported	igd	2	TRUE
391	rs7633464	A	G	A	G	0.0185187	-0.001	0.478524	0.4838	FALSE	FALSE	FALSE	finn-b-DM_NEPHROPATHY_EXMORE	3	98715823	0.0258	NA	0.9698	Diabetic nephropathy (more controls excluded) || id:finn-b-DM_NEPHROPATHY_EXMORE	Diabetic nephropathy (more controls excluded)	Diabetic nephropathy (more controls excluded) || ||	TRUE	igd	NA	NA	NA	NA	NA	NA	NA	98715823	244730	0.00253623	5.50E-14	3	ebi-a-GCST90000027	Appendicular lean mass || id:ebi-a-GCST90000027	TRUE	reported	igd	2	TRUE
392	rs7635650	T	A	T	A	0.014952	-4.00E-04	0.475352	0.499	FALSE	TRUE	TRUE	finn-b-DM_NEPHROPATHY_EXMORE	3	41308687	0.026	NA	0.9885	Diabetic nephropathy (more controls excluded) || id:finn-b-DM_NEPHROPATHY_EXMORE	Diabetic nephropathy (more controls excluded)	Diabetic nephropathy (more controls excluded) || ||	TRUE	igd	NA	NA	NA	NA	NA	NA	NA	41308687	244730	0.00256885	2.80E-08	3	ebi-a-GCST90000027	Appendicular lean mass || id:ebi-a-GCST90000027	TRUE	reported	igd	2	FALSE
393	rs76364830	A	G	A	G	-0.048277	-0.1146	0.063174	0.03608	FALSE	FALSE	FALSE	finn-b-DM_NEPHROPATHY_EXMORE	8	13372120	0.0699	NA	0.1011	Diabetic nephropathy (more controls excluded) || id:finn-b-DM_NEPHROPATHY_EXMORE	Diabetic nephropathy (more controls excluded)	Diabetic nephropathy (more controls excluded) || ||	TRUE	igd	NA	NA	NA	NA	NA	NA	NA	13372120	244730	0.00527678	9.00E-20	8	ebi-a-GCST90000027	Appendicular lean mass || id:ebi-a-GCST90000027	TRUE	reported	igd	2	TRUE
394	rs7648704	T	G	T	G	0.0155668	0.0191	0.662363	0.6419	FALSE	FALSE	FALSE	finn-b-DM_NEPHROPATHY_EXMORE	3	32941852	0.0269	NA	0.4771	Diabetic nephropathy (more controls excluded) || id:finn-b-DM_NEPHROPATHY_EXMORE	Diabetic nephropathy (more controls excluded)	Diabetic nephropathy (more controls excluded) || ||	TRUE	igd	NA	NA	NA	NA	NA	NA	NA	32941852	244730	0.00267883	2.70E-10	3	ebi-a-GCST90000027	Appendicular lean mass || id:ebi-a-GCST90000027	TRUE	reported	igd	2	TRUE
395	rs76517946	A	C	A	C	-0.0423711	0.0373	0.081336	0.06363	FALSE	FALSE	FALSE	finn-b-DM_NEPHROPATHY_EXMORE	2	68354936	0.0528	NA	0.4798	Diabetic nephropathy (more controls excluded) || id:finn-b-DM_NEPHROPATHY_EXMORE	Diabetic nephropathy (more controls excluded)	Diabetic nephropathy (more controls excluded) || ||	TRUE	igd	NA	NA	NA	NA	NA	NA	NA	68354936	244730	0.00464641	7.50E-19	2	ebi-a-GCST90000027	Appendicular lean mass || id:ebi-a-GCST90000027	TRUE	reported	igd	2	TRUE
396	rs765634	G	A	G	A	-0.014834	-0.017	0.366553	0.4621	FALSE	FALSE	FALSE	finn-b-DM_NEPHROPATHY_EXMORE	12	54432997	0.0259	NA	0.5114	Diabetic nephropathy (more controls excluded) || id:finn-b-DM_NEPHROPATHY_EXMORE	Diabetic nephropathy (more controls excluded)	Diabetic nephropathy (more controls excluded) || ||	TRUE	igd	NA	NA	NA	NA	NA	NA	NA	54432997	244730	0.00265586	1.20E-08	12	ebi-a-GCST90000027	Appendicular lean mass || id:ebi-a-GCST90000027	TRUE	reported	igd	2	TRUE
397	rs76895963	G	T	G	T	0.172197	-0.2426	0.020711	0.03265	FALSE	FALSE	FALSE	finn-b-DM_NEPHROPATHY_EXMORE	12	4384844	0.0755	NA	0.001309	Diabetic nephropathy (more controls excluded) || id:finn-b-DM_NEPHROPATHY_EXMORE	Diabetic nephropathy (more controls excluded)	Diabetic nephropathy (more controls excluded) || ||	TRUE	igd	NA	NA	NA	NA	NA	NA	NA	4384844	244730	0.00981648	2.30E-71	12	ebi-a-GCST90000027	Appendicular lean mass || id:ebi-a-GCST90000027	TRUE	reported	igd	2	TRUE
398	rs7701233	C	T	C	T	-0.0158911	0.0044	0.428209	0.4817	FALSE	FALSE	FALSE	finn-b-DM_NEPHROPATHY_EXMORE	5	171218388	0.0258	NA	0.864	Diabetic nephropathy (more controls excluded) || id:finn-b-DM_NEPHROPATHY_EXMORE	Diabetic nephropathy (more controls excluded)	Diabetic nephropathy (more controls excluded) || ||	TRUE	igd	NA	NA	NA	NA	NA	NA	NA	171218388	244730	0.00256182	1.60E-10	5	ebi-a-GCST90000027	Appendicular lean mass || id:ebi-a-GCST90000027	TRUE	reported	igd	2	TRUE
399	rs7744700	A	T	A	T	-0.0158213	0.0025	0.291456	0.3094	FALSE	TRUE	FALSE	finn-b-DM_NEPHROPATHY_EXMORE	6	53349401	0.0283	NA	0.9294	Diabetic nephropathy (more controls excluded) || id:finn-b-DM_NEPHROPATHY_EXMORE	Diabetic nephropathy (more controls excluded)	Diabetic nephropathy (more controls excluded) || ||	TRUE	igd	NA	NA	NA	NA	NA	NA	NA	53349401	244730	0.00285339	9.70E-09	6	ebi-a-GCST90000027	Appendicular lean mass || id:ebi-a-GCST90000027	TRUE	reported	igd	2	TRUE
400	rs7761935	A	T	A	T	0.0164353	0.0278	0.358745	0.2823	FALSE	TRUE	FALSE	finn-b-DM_NEPHROPATHY_EXMORE	6	76415278	0.0287	NA	0.3337	Diabetic nephropathy (more controls excluded) || id:finn-b-DM_NEPHROPATHY_EXMORE	Diabetic nephropathy (more controls excluded)	Diabetic nephropathy (more controls excluded) || ||	TRUE	igd	NA	NA	NA	NA	NA	NA	NA	76415278	244730	0.0026755	2.80E-10	6	ebi-a-GCST90000027	Appendicular lean mass || id:ebi-a-GCST90000027	TRUE	reported	igd	2	TRUE
401	rs7768382	C	T	C	T	-0.0197831	0.01	0.477663	0.5031	FALSE	FALSE	FALSE	finn-b-DM_NEPHROPATHY_EXMORE	6	166341870	0.0258	NA	0.6983	Diabetic nephropathy (more controls excluded) || id:finn-b-DM_NEPHROPATHY_EXMORE	Diabetic nephropathy (more controls excluded)	Diabetic nephropathy (more controls excluded) || ||	TRUE	igd	NA	NA	NA	NA	NA	NA	NA	166341870	244730	0.00253496	1.10E-14	6	ebi-a-GCST90000027	Appendicular lean mass || id:ebi-a-GCST90000027	TRUE	reported	igd	2	TRUE
402	rs7768973	A	T	A	T	-0.0234575	-0.017	0.411142	0.4689	FALSE	TRUE	TRUE	finn-b-DM_NEPHROPATHY_EXMORE	6	109745325	0.0259	NA	0.5104	Diabetic nephropathy (more controls excluded) || id:finn-b-DM_NEPHROPATHY_EXMORE	Diabetic nephropathy (more controls excluded)	Diabetic nephropathy (more controls excluded) || ||	TRUE	igd	NA	NA	NA	NA	NA	NA	NA	109745325	244730	0.00257969	3.70E-20	6	ebi-a-GCST90000027	Appendicular lean mass || id:ebi-a-GCST90000027	TRUE	reported	igd	2	FALSE
403	rs7774095	A	C	A	C	-0.0219365	-0.0289	0.285585	0.2584	FALSE	FALSE	FALSE	finn-b-DM_NEPHROPATHY_EXMORE	6	142670862	0.0294	NA	0.3259	Diabetic nephropathy (more controls excluded) || id:finn-b-DM_NEPHROPATHY_EXMORE	Diabetic nephropathy (more controls excluded)	Diabetic nephropathy (more controls excluded) || ||	TRUE	igd	NA	NA	NA	NA	NA	NA	NA	142670862	244730	0.00280711	3.50E-15	6	ebi-a-GCST90000027	Appendicular lean mass || id:ebi-a-GCST90000027	TRUE	reported	igd	2	TRUE
404	rs77810971	A	G	A	G	-0.0266564	-0.0575	0.094944	0.05766	FALSE	FALSE	FALSE	finn-b-DM_NEPHROPATHY_EXMORE	4	157661102	0.0553	NA	0.298	Diabetic nephropathy (more controls excluded) || id:finn-b-DM_NEPHROPATHY_EXMORE	Diabetic nephropathy (more controls excluded)	Diabetic nephropathy (more controls excluded) || ||	TRUE	igd	TRUE	rs77810971	rs74553390	A	G	G	T	157658735	244730	0.00434087	1.10E-09	4	ebi-a-GCST90000027	Appendicular lean mass || id:ebi-a-GCST90000027	TRUE	reported	igd	2	TRUE
405	rs77889556	A	G	A	G	0.0253175	-0.0266	0.167686	0.09582	FALSE	FALSE	FALSE	finn-b-DM_NEPHROPATHY_EXMORE	11	17498057	0.0449	NA	0.5532	Diabetic nephropathy (more controls excluded) || id:finn-b-DM_NEPHROPATHY_EXMORE	Diabetic nephropathy (more controls excluded)	Diabetic nephropathy (more controls excluded) || ||	TRUE	igd	NA	NA	NA	NA	NA	NA	NA	17498057	244730	0.00356636	3.70E-13	11	ebi-a-GCST90000027	Appendicular lean mass || id:ebi-a-GCST90000027	TRUE	reported	igd	2	TRUE
406	rs7792578	T	C	T	C	-0.0146251	0.046	0.528069	0.4293	FALSE	FALSE	FALSE	finn-b-DM_NEPHROPATHY_EXMORE	7	50578541	0.0261	NA	0.0782907	Diabetic nephropathy (more controls excluded) || id:finn-b-DM_NEPHROPATHY_EXMORE	Diabetic nephropathy (more controls excluded)	Diabetic nephropathy (more controls excluded) || ||	TRUE	igd	NA	NA	NA	NA	NA	NA	NA	50578541	244730	0.0025566	6.80E-09	7	ebi-a-GCST90000027	Appendicular lean mass || id:ebi-a-GCST90000027	TRUE	reported	igd	2	TRUE
407	rs77978038	G	T	G	T	0.0397284	-0.0461	0.22742	0.2946	FALSE	FALSE	FALSE	finn-b-DM_NEPHROPATHY_EXMORE	8	57173316	0.0282	NA	0.102	Diabetic nephropathy (more controls excluded) || id:finn-b-DM_NEPHROPATHY_EXMORE	Diabetic nephropathy (more controls excluded)	Diabetic nephropathy (more controls excluded) || ||	TRUE	igd	NA	NA	NA	NA	NA	NA	NA	57173316	244730	0.00303495	1.00E-38	8	ebi-a-GCST90000027	Appendicular lean mass || id:ebi-a-GCST90000027	TRUE	reported	igd	2	TRUE
408	rs781658	A	G	A	G	0.0208391	0.0656	0.185464	0.2331	FALSE	FALSE	FALSE	finn-b-DM_NEPHROPATHY_EXMORE	4	57779567	0.0305	NA	0.0314898	Diabetic nephropathy (more controls excluded) || id:finn-b-DM_NEPHROPATHY_EXMORE	Diabetic nephropathy (more controls excluded)	Diabetic nephropathy (more controls excluded) || ||	TRUE	igd	NA	NA	NA	NA	NA	NA	NA	57779567	244730	0.00326982	1.80E-10	4	ebi-a-GCST90000027	Appendicular lean mass || id:ebi-a-GCST90000027	TRUE	reported	igd	2	TRUE
409	rs78378222	G	T	G	T	0.134446	-0.112	0.012095	0.01729	FALSE	FALSE	FALSE	finn-b-DM_NEPHROPATHY_EXMORE	17	7571752	0.1002	NA	0.2635	Diabetic nephropathy (more controls excluded) || id:finn-b-DM_NEPHROPATHY_EXMORE	Diabetic nephropathy (more controls excluded)	Diabetic nephropathy (more controls excluded) || ||	TRUE	igd	NA	NA	NA	NA	NA	NA	NA	7571752	244730	0.0119028	1.40E-30	17	ebi-a-GCST90000027	Appendicular lean mass || id:ebi-a-GCST90000027	TRUE	reported	igd	2	TRUE
410	rs7843128	C	T	C	T	-0.0149423	-0.0039	0.356574	0.3205	FALSE	FALSE	FALSE	finn-b-DM_NEPHROPATHY_EXMORE	8	22473465	0.0276	NA	0.8888	Diabetic nephropathy (more controls excluded) || id:finn-b-DM_NEPHROPATHY_EXMORE	Diabetic nephropathy (more controls excluded)	Diabetic nephropathy (more controls excluded) || ||	TRUE	igd	NA	NA	NA	NA	NA	NA	NA	22473465	244730	0.00266054	1.80E-08	8	ebi-a-GCST90000027	Appendicular lean mass || id:ebi-a-GCST90000027	TRUE	reported	igd	2	TRUE
411	rs78457529	T	C	T	C	-0.0972728	-0.0508	0.011605	0.01753	FALSE	FALSE	FALSE	finn-b-DM_NEPHROPATHY_EXMORE	16	24950880	0.0998	NA	0.6105	Diabetic nephropathy (more controls excluded) || id:finn-b-DM_NEPHROPATHY_EXMORE	Diabetic nephropathy (more controls excluded)	Diabetic nephropathy (more controls excluded) || ||	TRUE	igd	NA	NA	NA	NA	NA	NA	NA	24950880	244730	0.0119129	5.00E-17	16	ebi-a-GCST90000027	Appendicular lean mass || id:ebi-a-GCST90000027	TRUE	reported	igd	2	TRUE
412	rs7845911	C	T	C	T	-0.0196291	-0.0356	0.227029	0.177	FALSE	FALSE	FALSE	finn-b-DM_NEPHROPATHY_EXMORE	8	38135412	0.0341	NA	0.2955	Diabetic nephropathy (more controls excluded) || id:finn-b-DM_NEPHROPATHY_EXMORE	Diabetic nephropathy (more controls excluded)	Diabetic nephropathy (more controls excluded) || ||	TRUE	igd	NA	NA	NA	NA	NA	NA	NA	38135412	244730	0.00303749	9.80E-12	8	ebi-a-GCST90000027	Appendicular lean mass || id:ebi-a-GCST90000027	TRUE	reported	igd	2	TRUE
413	rs7853634	C	T	C	T	-0.048965	-0.0079	0.201958	0.2313	FALSE	FALSE	FALSE	finn-b-DM_NEPHROPATHY_EXMORE	9	119122053	0.0306	NA	0.7953	Diabetic nephropathy (more controls excluded) || id:finn-b-DM_NEPHROPATHY_EXMORE	Diabetic nephropathy (more controls excluded)	Diabetic nephropathy (more controls excluded) || ||	TRUE	igd	NA	NA	NA	NA	NA	NA	NA	119122053	244730	0.00317149	2.70E-53	9	ebi-a-GCST90000027	Appendicular lean mass || id:ebi-a-GCST90000027	TRUE	reported	igd	2	TRUE
414	rs7858712	G	A	G	A	0.0337017	-0.0419	0.914093	0.9195	FALSE	FALSE	FALSE	finn-b-DM_NEPHROPATHY_EXMORE	9	16738312	0.0474	NA	0.3768	Diabetic nephropathy (more controls excluded) || id:finn-b-DM_NEPHROPATHY_EXMORE	Diabetic nephropathy (more controls excluded)	Diabetic nephropathy (more controls excluded) || ||	TRUE	igd	NA	NA	NA	NA	NA	NA	NA	16738312	244730	0.00454341	3.10E-13	9	ebi-a-GCST90000027	Appendicular lean mass || id:ebi-a-GCST90000027	TRUE	reported	igd	2	TRUE
415	rs7866695	A	T	A	T	0.0153905	-0.0176	0.338722	0.3818	FALSE	TRUE	FALSE	finn-b-DM_NEPHROPATHY_EXMORE	9	117957015	0.0266	NA	0.508	Diabetic nephropathy (more controls excluded) || id:finn-b-DM_NEPHROPATHY_EXMORE	Diabetic nephropathy (more controls excluded)	Diabetic nephropathy (more controls excluded) || ||	TRUE	igd	NA	NA	NA	NA	NA	NA	NA	117957015	244730	0.00268948	4.80E-09	9	ebi-a-GCST90000027	Appendicular lean mass || id:ebi-a-GCST90000027	TRUE	reported	igd	2	TRUE
416	rs79441499	T	C	T	C	-0.0168345	-0.0332	0.405823	0.5004	FALSE	FALSE	FALSE	finn-b-DM_NEPHROPATHY_EXMORE	19	7207679	0.0258	NA	0.1976	Diabetic nephropathy (more controls excluded) || id:finn-b-DM_NEPHROPATHY_EXMORE	Diabetic nephropathy (more controls excluded)	Diabetic nephropathy (more controls excluded) || ||	TRUE	igd	TRUE	rs79441499	rs59765738	T	C	C	A	7201704	244730	0.002609	2.00E-11	19	ebi-a-GCST90000027	Appendicular lean mass || id:ebi-a-GCST90000027	TRUE	reported	igd	2	TRUE
417	rs7957882	A	C	A	C	-0.0297541	-0.027	0.665411	0.5986	FALSE	FALSE	FALSE	finn-b-DM_NEPHROPATHY_EXMORE	12	131617417	0.0263	NA	0.3035	Diabetic nephropathy (more controls excluded) || id:finn-b-DM_NEPHROPATHY_EXMORE	Diabetic nephropathy (more controls excluded)	Diabetic nephropathy (more controls excluded) || ||	TRUE	igd	NA	NA	NA	NA	NA	NA	NA	131617417	244730	0.00269481	6.20E-29	12	ebi-a-GCST90000027	Appendicular lean mass || id:ebi-a-GCST90000027	TRUE	reported	igd	2	TRUE
418	rs7971536	A	T	A	T	-0.0222931	0.0326	0.494173	0.4088	FALSE	TRUE	TRUE	finn-b-DM_NEPHROPATHY_EXMORE	12	102373788	0.0264	NA	0.217	Diabetic nephropathy (more controls excluded) || id:finn-b-DM_NEPHROPATHY_EXMORE	Diabetic nephropathy (more controls excluded)	Diabetic nephropathy (more controls excluded) || ||	TRUE	igd	NA	NA	NA	NA	NA	NA	NA	102373788	244730	0.00253863	6.10E-19	12	ebi-a-GCST90000027	Appendicular lean mass || id:ebi-a-GCST90000027	TRUE	reported	igd	2	FALSE
419	rs798528	C	A	C	A	-0.0379867	0.0229	0.30644	0.3656	FALSE	FALSE	FALSE	finn-b-DM_NEPHROPATHY_EXMORE	7	2772431	0.0267	NA	0.3918	Diabetic nephropathy (more controls excluded) || id:finn-b-DM_NEPHROPATHY_EXMORE	Diabetic nephropathy (more controls excluded)	Diabetic nephropathy (more controls excluded) || ||	TRUE	igd	NA	NA	NA	NA	NA	NA	NA	2772431	244730	0.0027556	1.30E-42	7	ebi-a-GCST90000027	Appendicular lean mass || id:ebi-a-GCST90000027	TRUE	reported	igd	2	TRUE
420	rs80154573	C	T	C	T	-0.0194148	-0.0248	0.18324	0.2281	FALSE	FALSE	FALSE	finn-b-DM_NEPHROPATHY_EXMORE	2	60292120	0.0311	NA	0.4242	Diabetic nephropathy (more controls excluded) || id:finn-b-DM_NEPHROPATHY_EXMORE	Diabetic nephropathy (more controls excluded)	Diabetic nephropathy (more controls excluded) || ||	TRUE	igd	NA	NA	NA	NA	NA	NA	NA	60292120	244730	0.00334251	8.90E-09	2	ebi-a-GCST90000027	Appendicular lean mass || id:ebi-a-GCST90000027	TRUE	reported	igd	2	TRUE
421	rs8031704	A	C	A	C	-0.0250538	-0.002	0.327406	0.3344	FALSE	FALSE	FALSE	finn-b-DM_NEPHROPATHY_EXMORE	15	84651185	0.0274	NA	0.9408	Diabetic nephropathy (more controls excluded) || id:finn-b-DM_NEPHROPATHY_EXMORE	Diabetic nephropathy (more controls excluded)	Diabetic nephropathy (more controls excluded) || ||	TRUE	igd	NA	NA	NA	NA	NA	NA	NA	84651185	244730	0.00272439	3.50E-21	15	ebi-a-GCST90000027	Appendicular lean mass || id:ebi-a-GCST90000027	TRUE	reported	igd	2	TRUE
422	rs8042578	G	C	G	C	0.0255206	-0.0191	0.243437	0.2239	FALSE	TRUE	FALSE	finn-b-DM_NEPHROPATHY_EXMORE	15	66992964	0.031	NA	0.5377	Diabetic nephropathy (more controls excluded) || id:finn-b-DM_NEPHROPATHY_EXMORE	Diabetic nephropathy (more controls excluded)	Diabetic nephropathy (more controls excluded) || ||	TRUE	igd	NA	NA	NA	NA	NA	NA	NA	66992964	244730	0.00297981	2.30E-19	15	ebi-a-GCST90000027	Appendicular lean mass || id:ebi-a-GCST90000027	TRUE	reported	igd	2	TRUE
423	rs8077653	G	T	G	T	0.0500509	0.0087	0.649332	0.5929	FALSE	FALSE	FALSE	finn-b-DM_NEPHROPATHY_EXMORE	17	62008965	0.0263	NA	0.7396	Diabetic nephropathy (more controls excluded) || id:finn-b-DM_NEPHROPATHY_EXMORE	Diabetic nephropathy (more controls excluded)	Diabetic nephropathy (more controls excluded) || ||	TRUE	igd	NA	NA	NA	NA	NA	NA	NA	62008965	244730	0.00266662	7.20E-83	17	ebi-a-GCST90000027	Appendicular lean mass || id:ebi-a-GCST90000027	TRUE	reported	igd	2	TRUE
424	rs8078513	A	C	A	C	0.0335958	0.0226	0.056785	0.07486	FALSE	FALSE	FALSE	finn-b-DM_NEPHROPATHY_EXMORE	17	17431208	0.0492	NA	0.6461	Diabetic nephropathy (more controls excluded) || id:finn-b-DM_NEPHROPATHY_EXMORE	Diabetic nephropathy (more controls excluded)	Diabetic nephropathy (more controls excluded) || ||	TRUE	igd	NA	NA	NA	NA	NA	NA	NA	17431208	244730	0.0055847	9.20E-10	17	ebi-a-GCST90000027	Appendicular lean mass || id:ebi-a-GCST90000027	TRUE	reported	igd	2	TRUE
425	rs8117259	T	C	T	C	-0.0228285	0.0215	0.180179	0.184	FALSE	FALSE	FALSE	finn-b-DM_NEPHROPATHY_EXMORE	20	20348253	0.0333	NA	0.5175	Diabetic nephropathy (more controls excluded) || id:finn-b-DM_NEPHROPATHY_EXMORE	Diabetic nephropathy (more controls excluded)	Diabetic nephropathy (more controls excluded) || ||	TRUE	igd	NA	NA	NA	NA	NA	NA	NA	20348253	244730	0.00336287	3.90E-12	20	ebi-a-GCST90000027	Appendicular lean mass || id:ebi-a-GCST90000027	TRUE	reported	igd	2	TRUE
426	rs822530	T	A	T	A	0.0316259	-0.0384	0.795452	0.826	FALSE	TRUE	FALSE	finn-b-DM_NEPHROPATHY_EXMORE	7	148631555	0.0346	NA	0.2667	Diabetic nephropathy (more controls excluded) || id:finn-b-DM_NEPHROPATHY_EXMORE	Diabetic nephropathy (more controls excluded)	Diabetic nephropathy (more controls excluded) || ||	TRUE	igd	NA	NA	NA	NA	NA	NA	NA	148631555	244730	0.00316913	1.20E-24	7	ebi-a-GCST90000027	Appendicular lean mass || id:ebi-a-GCST90000027	TRUE	reported	igd	2	TRUE
427	rs826953	T	A	T	A	-0.0257826	-0.016	0.873857	0.9051	FALSE	TRUE	FALSE	finn-b-DM_NEPHROPATHY_EXMORE	20	42307092	0.0438	NA	0.7157	Diabetic nephropathy (more controls excluded) || id:finn-b-DM_NEPHROPATHY_EXMORE	Diabetic nephropathy (more controls excluded)	Diabetic nephropathy (more controls excluded) || ||	TRUE	igd	NA	NA	NA	NA	NA	NA	NA	42307092	244730	0.0038456	5.80E-11	20	ebi-a-GCST90000027	Appendicular lean mass || id:ebi-a-GCST90000027	TRUE	reported	igd	2	TRUE
428	rs861585	A	G	A	G	-0.0151227	0.0046	0.454671	0.4981	FALSE	FALSE	FALSE	finn-b-DM_NEPHROPATHY_EXMORE	1	184737925	0.0258	NA	0.8601	Diabetic nephropathy (more controls excluded) || id:finn-b-DM_NEPHROPATHY_EXMORE	Diabetic nephropathy (more controls excluded)	Diabetic nephropathy (more controls excluded) || ||	TRUE	igd	NA	NA	NA	NA	NA	NA	NA	184737925	244730	0.00254475	1.70E-09	1	ebi-a-GCST90000027	Appendicular lean mass || id:ebi-a-GCST90000027	TRUE	reported	igd	2	TRUE
429	rs905938	C	T	C	T	0.0345421	-0.0286	0.265192	0.2326	FALSE	FALSE	FALSE	finn-b-DM_NEPHROPATHY_EXMORE	1	154991389	0.0306	NA	0.3495	Diabetic nephropathy (more controls excluded) || id:finn-b-DM_NEPHROPATHY_EXMORE	Diabetic nephropathy (more controls excluded)	Diabetic nephropathy (more controls excluded) || ||	TRUE	igd	NA	NA	NA	NA	NA	NA	NA	154991389	244730	0.00285216	1.90E-35	1	ebi-a-GCST90000027	Appendicular lean mass || id:ebi-a-GCST90000027	TRUE	reported	igd	2	TRUE
430	rs9277625	T	C	T	C	0.0208584	0.0472	0.109382	0.143	FALSE	FALSE	FALSE	finn-b-DM_NEPHROPATHY_EXMORE	6	33078476	0.0368	NA	0.1996	Diabetic nephropathy (more controls excluded) || id:finn-b-DM_NEPHROPATHY_EXMORE	Diabetic nephropathy (more controls excluded)	Diabetic nephropathy (more controls excluded) || ||	TRUE	igd	NA	NA	NA	NA	NA	NA	NA	33078476	244730	0.00406449	3.80E-08	6	ebi-a-GCST90000027	Appendicular lean mass || id:ebi-a-GCST90000027	TRUE	reported	igd	2	TRUE
431	rs9298225	T	C	T	C	0.021732	0.0096	0.165506	0.1053	FALSE	FALSE	FALSE	finn-b-DM_NEPHROPATHY_EXMORE	8	74279975	0.0423	NA	0.8204	Diabetic nephropathy (more controls excluded) || id:finn-b-DM_NEPHROPATHY_EXMORE	Diabetic nephropathy (more controls excluded)	Diabetic nephropathy (more controls excluded) || ||	TRUE	igd	NA	NA	NA	NA	NA	NA	NA	74279975	244730	0.00342651	5.90E-11	8	ebi-a-GCST90000027	Appendicular lean mass || id:ebi-a-GCST90000027	TRUE	reported	igd	2	TRUE
432	rs9321170	A	G	A	G	0.0173253	-0.0116	0.727448	0.6574	FALSE	FALSE	FALSE	finn-b-DM_NEPHROPATHY_EXMORE	6	129822837	0.0272	NA	0.671301	Diabetic nephropathy (more controls excluded) || id:finn-b-DM_NEPHROPATHY_EXMORE	Diabetic nephropathy (more controls excluded)	Diabetic nephropathy (more controls excluded) || ||	TRUE	igd	NA	NA	NA	NA	NA	NA	NA	129822837	244730	0.00285119	1.20E-09	6	ebi-a-GCST90000027	Appendicular lean mass || id:ebi-a-GCST90000027	TRUE	reported	igd	2	TRUE
433	rs9357470	T	C	T	C	0.0221664	-0.0176	0.398513	0.4028	FALSE	FALSE	FALSE	finn-b-DM_NEPHROPATHY_EXMORE	6	45065613	0.0263	NA	0.5024	Diabetic nephropathy (more controls excluded) || id:finn-b-DM_NEPHROPATHY_EXMORE	Diabetic nephropathy (more controls excluded)	Diabetic nephropathy (more controls excluded) || ||	TRUE	igd	NA	NA	NA	NA	NA	NA	NA	45065613	244730	0.00258661	1.30E-17	6	ebi-a-GCST90000027	Appendicular lean mass || id:ebi-a-GCST90000027	TRUE	reported	igd	2	TRUE
434	rs9384679	T	C	T	C	-0.017089	-0.0193	0.370496	0.4209	FALSE	FALSE	FALSE	finn-b-DM_NEPHROPATHY_EXMORE	6	108864419	0.0262	NA	0.4618	Diabetic nephropathy (more controls excluded) || id:finn-b-DM_NEPHROPATHY_EXMORE	Diabetic nephropathy (more controls excluded)	Diabetic nephropathy (more controls excluded) || ||	TRUE	igd	NA	NA	NA	NA	NA	NA	NA	108864419	244730	0.00261928	1.40E-10	6	ebi-a-GCST90000027	Appendicular lean mass || id:ebi-a-GCST90000027	TRUE	reported	igd	2	TRUE
435	rs9391254	T	C	T	C	0.0277321	0.0269	0.320308	0.3143	FALSE	FALSE	FALSE	finn-b-DM_NEPHROPATHY_EXMORE	6	105377347	0.0279	NA	0.3347	Diabetic nephropathy (more controls excluded) || id:finn-b-DM_NEPHROPATHY_EXMORE	Diabetic nephropathy (more controls excluded)	Diabetic nephropathy (more controls excluded) || ||	TRUE	igd	NA	NA	NA	NA	NA	NA	NA	105377347	244730	0.00271731	5.60E-25	6	ebi-a-GCST90000027	Appendicular lean mass || id:ebi-a-GCST90000027	TRUE	reported	igd	2	TRUE
436	rs9513510	C	G	C	G	-0.0191799	-0.006	0.698667	0.6738	FALSE	TRUE	FALSE	finn-b-DM_NEPHROPATHY_EXMORE	13	99571922	0.0276	NA	0.8285	Diabetic nephropathy (more controls excluded) || id:finn-b-DM_NEPHROPATHY_EXMORE	Diabetic nephropathy (more controls excluded)	Diabetic nephropathy (more controls excluded) || ||	TRUE	igd	NA	NA	NA	NA	NA	NA	NA	99571922	244730	0.00278204	2.20E-12	13	ebi-a-GCST90000027	Appendicular lean mass || id:ebi-a-GCST90000027	TRUE	reported	igd	2	TRUE
437	rs9521733	C	T	C	T	0.0166589	0.0119	0.376879	0.4234	FALSE	FALSE	FALSE	finn-b-DM_NEPHROPATHY_EXMORE	13	111034542	0.0261	NA	0.6494	Diabetic nephropathy (more controls excluded) || id:finn-b-DM_NEPHROPATHY_EXMORE	Diabetic nephropathy (more controls excluded)	Diabetic nephropathy (more controls excluded) || ||	TRUE	igd	NA	NA	NA	NA	NA	NA	NA	111034542	244730	0.00263561	7.30E-11	13	ebi-a-GCST90000027	Appendicular lean mass || id:ebi-a-GCST90000027	TRUE	reported	igd	2	TRUE
438	rs9577090	T	G	T	G	-0.0165065	0.0014	0.301939	0.3577	FALSE	FALSE	FALSE	finn-b-DM_NEPHROPATHY_EXMORE	13	41226485	0.0269	NA	0.9597	Diabetic nephropathy (more controls excluded) || id:finn-b-DM_NEPHROPATHY_EXMORE	Diabetic nephropathy (more controls excluded)	Diabetic nephropathy (more controls excluded) || ||	TRUE	igd	TRUE	rs9577090	rs58919811	T	G	C	A	41225228	244730	0.00278592	1.80E-09	13	ebi-a-GCST90000027	Appendicular lean mass || id:ebi-a-GCST90000027	TRUE	reported	igd	2	TRUE
439	rs963325	G	C	G	C	-0.0502638	-0.0116	0.031156	0.03527	FALSE	TRUE	FALSE	finn-b-DM_NEPHROPATHY_EXMORE	12	46606001	0.0702	NA	0.8687	Diabetic nephropathy (more controls excluded) || id:finn-b-DM_NEPHROPATHY_EXMORE	Diabetic nephropathy (more controls excluded)	Diabetic nephropathy (more controls excluded) || ||	TRUE	igd	NA	NA	NA	NA	NA	NA	NA	46606001	244730	0.00740428	4.30E-11	12	ebi-a-GCST90000027	Appendicular lean mass || id:ebi-a-GCST90000027	TRUE	reported	igd	2	TRUE
440	rs9634212	A	C	A	C	0.0512427	-0.0088	0.221446	0.2508	FALSE	FALSE	FALSE	finn-b-DM_NEPHROPATHY_EXMORE	12	93993266	0.0297	NA	0.766099	Diabetic nephropathy (more controls excluded) || id:finn-b-DM_NEPHROPATHY_EXMORE	Diabetic nephropathy (more controls excluded)	Diabetic nephropathy (more controls excluded) || ||	TRUE	igd	NA	NA	NA	NA	NA	NA	NA	93993266	244730	0.00306093	1.70E-63	12	ebi-a-GCST90000027	Appendicular lean mass || id:ebi-a-GCST90000027	TRUE	reported	igd	2	TRUE
441	rs972283	G	A	G	A	0.0240622	0.0094	0.51254	0.5412	FALSE	FALSE	FALSE	finn-b-DM_NEPHROPATHY_EXMORE	7	130466854	0.0259	NA	0.716199	Diabetic nephropathy (more controls excluded) || id:finn-b-DM_NEPHROPATHY_EXMORE	Diabetic nephropathy (more controls excluded)	Diabetic nephropathy (more controls excluded) || ||	TRUE	igd	NA	NA	NA	NA	NA	NA	NA	130466854	244730	0.00253524	3.20E-23	7	ebi-a-GCST90000027	Appendicular lean mass || id:ebi-a-GCST90000027	TRUE	reported	igd	2	TRUE
442	rs9809116	G	A	G	A	-0.0176529	-0.0406	0.408223	0.3347	FALSE	FALSE	FALSE	finn-b-DM_NEPHROPATHY_EXMORE	3	72397279	0.0274	NA	0.1379	Diabetic nephropathy (more controls excluded) || id:finn-b-DM_NEPHROPATHY_EXMORE	Diabetic nephropathy (more controls excluded)	Diabetic nephropathy (more controls excluded) || ||	TRUE	igd	NA	NA	NA	NA	NA	NA	NA	72397279	244730	0.00259626	1.60E-11	3	ebi-a-GCST90000027	Appendicular lean mass || id:ebi-a-GCST90000027	TRUE	reported	igd	2	TRUE
443	rs9894577	A	G	A	G	-0.0313296	0.0203	0.317544	0.3335	FALSE	FALSE	FALSE	finn-b-DM_NEPHROPATHY_EXMORE	17	43223292	0.0274	NA	0.459	Diabetic nephropathy (more controls excluded) || id:finn-b-DM_NEPHROPATHY_EXMORE	Diabetic nephropathy (more controls excluded)	Diabetic nephropathy (more controls excluded) || ||	TRUE	igd	NA	NA	NA	NA	NA	NA	NA	43223292	244730	0.00273827	3.80E-31	17	ebi-a-GCST90000027	Appendicular lean mass || id:ebi-a-GCST90000027	TRUE	reported	igd	2	TRUE
444	rs9905385	G	A	G	A	-0.0356199	-0.0214	0.670641	0.7265	FALSE	FALSE	FALSE	finn-b-DM_NEPHROPATHY_EXMORE	17	59498250	0.029	NA	0.4609	Diabetic nephropathy (more controls excluded) || id:finn-b-DM_NEPHROPATHY_EXMORE	Diabetic nephropathy (more controls excluded)	Diabetic nephropathy (more controls excluded) || ||	TRUE	igd	NA	NA	NA	NA	NA	NA	NA	59498250	244730	0.00271905	4.00E-39	17	ebi-a-GCST90000027	Appendicular lean mass || id:ebi-a-GCST90000027	TRUE	reported	igd	2	TRUE
445	rs9908143	C	T	C	T	-0.0289647	0.0251	0.819086	0.8365	FALSE	FALSE	FALSE	finn-b-DM_NEPHROPATHY_EXMORE	17	62754586	0.0349	NA	0.4714	Diabetic nephropathy (more controls excluded) || id:finn-b-DM_NEPHROPATHY_EXMORE	Diabetic nephropathy (more controls excluded)	Diabetic nephropathy (more controls excluded) || ||	TRUE	igd	NA	NA	NA	NA	NA	NA	NA	62754586	244730	0.00330453	1.20E-18	17	ebi-a-GCST90000027	Appendicular lean mass || id:ebi-a-GCST90000027	TRUE	reported	igd	2	TRUE
446	rs9960619	T	C	T	C	0.0184577	-0.019	0.344523	0.3274	FALSE	FALSE	FALSE	finn-b-DM_NEPHROPATHY_EXMORE	18	33040095	0.0276	NA	0.490801	Diabetic nephropathy (more controls excluded) || id:finn-b-DM_NEPHROPATHY_EXMORE	Diabetic nephropathy (more controls excluded)	Diabetic nephropathy (more controls excluded) || ||	TRUE	igd	NA	NA	NA	NA	NA	NA	NA	33040095	244730	0.00269538	1.30E-12	18	ebi-a-GCST90000027	Appendicular lean mass || id:ebi-a-GCST90000027	TRUE	reported	igd	2	TRUE
