# Supplementary material for: Causality between sarcopenia and diabetic nephropathy: a bidirectional Mendelian randomization study
Source: Front Endocrinol (Lausanne). 2023 May 22;14:1188972. doi: 10.3389/fendo.2023.1188972 (PMC10239922; doi:10.3389/fendo.2023.1188972)
Supplement: Supplementary file 2 [file DataSheet_2.csv]

	SNP	effect_allele.exposure	other_allele.exposure	effect_allele.outcome	other_allele.outcome	beta.exposure	beta.outcome	eaf.exposure	eaf.outcome	remove	palindromic	ambiguous	id.outcome	chr	pos	se.outcome	samplesize.outcome	pval.outcome	outcome	originalname.outcome	outcome.deprecated	mr_keep.outcome	data_source.outcome	proxy.outcome	target_snp.outcome	proxy_snp.outcome	target_a1.outcome	target_a2.outcome	proxy_a1.outcome	proxy_a2.outcome	se.exposure	pos.exposure	chr.exposure	pval.exposure	samplesize.exposure	id.exposure	exposure	mr_keep.exposure	pval_origin.exposure	data_source.exposure	action	mr_keep
1	rs10193039	T	A	T	A	-0.0103284	0.0046	0.28057	0.2542	FALSE	TRUE	FALSE	finn-b-DM_NEPHROPATHY_EXMORE	2	99692373	0.0296	NA	0.8761	Diabetic nephropathy (more controls excluded) || id:finn-b-DM_NEPHROPATHY_EXMORE	Diabetic nephropathy (more controls excluded)	Diabetic nephropathy (more controls excluded) || ||	TRUE	igd	NA	NA	NA	NA	NA	NA	NA	0.00165217	99692373	2	4.09996e-10	461089	ukb-b-10215	Hand grip strength (right) || id:ukb-b-10215	TRUE	reported	igd	2	TRUE
2	rs10278546	C	A	C	A	0.0107539	-0.0324	0.194705	0.2191	FALSE	FALSE	FALSE	finn-b-DM_NEPHROPATHY_EXMORE	7	100516003	0.0313	NA	0.3011	Diabetic nephropathy (more controls excluded) || id:finn-b-DM_NEPHROPATHY_EXMORE	Diabetic nephropathy (more controls excluded)	Diabetic nephropathy (more controls excluded) || ||	TRUE	igd	NA	NA	NA	NA	NA	NA	NA	0.00188373	100516003	7	1.09999e-08	461089	ukb-b-10215	Hand grip strength (right) || id:ukb-b-10215	TRUE	reported	igd	2	TRUE
3	rs1043515	G	A	G	A	0.0138281	-0.0372	0.566183	0.5387	FALSE	FALSE	FALSE	finn-b-DM_NEPHROPATHY_EXMORE	17	36922196	0.0259	NA	0.1513	Diabetic nephropathy (more controls excluded) || id:finn-b-DM_NEPHROPATHY_EXMORE	Diabetic nephropathy (more controls excluded)	Diabetic nephropathy (more controls excluded) || ||	TRUE	igd	NA	NA	NA	NA	NA	NA	NA	0.00149848	36922196	17	2.80027e-20	461089	ukb-b-10215	Hand grip strength (right) || id:ukb-b-10215	TRUE	reported	igd	2	TRUE
4	rs1047891	A	C	A	C	0.0096867	-0.0214	0.315772	0.3238	FALSE	FALSE	FALSE	finn-b-DM_NEPHROPATHY_EXMORE	2	211540507	0.0277	NA	0.4406	Diabetic nephropathy (more controls excluded) || id:finn-b-DM_NEPHROPATHY_EXMORE	Diabetic nephropathy (more controls excluded)	Diabetic nephropathy (more controls excluded) || ||	TRUE	igd	NA	NA	NA	NA	NA	NA	NA	0.0015965	211540507	2	1.29999e-09	461089	ukb-b-10215	Hand grip strength (right) || id:ukb-b-10215	TRUE	reported	igd	2	TRUE
5	rs10483727	C	T	C	T	-0.00901803	-0.0018	0.610138	0.7102	FALSE	FALSE	FALSE	finn-b-DM_NEPHROPATHY_EXMORE	14	61072875	0.0284	NA	0.9508	Diabetic nephropathy (more controls excluded) || id:finn-b-DM_NEPHROPATHY_EXMORE	Diabetic nephropathy (more controls excluded)	Diabetic nephropathy (more controls excluded) || ||	TRUE	igd	NA	NA	NA	NA	NA	NA	NA	0.00152456	61072875	14	3.29997e-09	461089	ukb-b-10215	Hand grip strength (right) || id:ukb-b-10215	TRUE	reported	igd	2	TRUE
6	rs10520770	C	T	C	T	0.011742	0.008	0.44929	0.3208	FALSE	FALSE	FALSE	finn-b-DM_NEPHROPATHY_EXMORE	18	46602964	0.0277	NA	0.7732	Diabetic nephropathy (more controls excluded) || id:finn-b-DM_NEPHROPATHY_EXMORE	Diabetic nephropathy (more controls excluded)	Diabetic nephropathy (more controls excluded) || ||	TRUE	igd	NA	NA	NA	NA	NA	NA	NA	0.00149773	46602964	18	4.49987e-15	461089	ukb-b-10215	Hand grip strength (right) || id:ukb-b-10215	TRUE	reported	igd	2	TRUE
7	rs10761411	T	C	T	C	-0.0114975	0.0309	0.812419	0.7671	FALSE	FALSE	FALSE	finn-b-DM_NEPHROPATHY_EXMORE	9	136973826	0.031	NA	0.3187	Diabetic nephropathy (more controls excluded) || id:finn-b-DM_NEPHROPATHY_EXMORE	Diabetic nephropathy (more controls excluded)	Diabetic nephropathy (more controls excluded) || ||	TRUE	igd	NA	NA	NA	NA	NA	NA	NA	0.00202082	136973826	9	1.29999e-08	461089	ukb-b-10215	Hand grip strength (right) || id:ukb-b-10215	TRUE	reported	igd	2	TRUE
8	rs10770125	G	A	G	A	0.00844132	0.0256	0.477072	0.5711	FALSE	FALSE	FALSE	finn-b-DM_NEPHROPATHY_EXMORE	11	2169014	0.026	NA	0.325	Diabetic nephropathy (more controls excluded) || id:finn-b-DM_NEPHROPATHY_EXMORE	Diabetic nephropathy (more controls excluded)	Diabetic nephropathy (more controls excluded) || ||	TRUE	igd	NA	NA	NA	NA	NA	NA	NA	0.00148775	2169014	11	1.40001e-08	461089	ukb-b-10215	Hand grip strength (right) || id:ukb-b-10215	TRUE	reported	igd	2	TRUE
9	rs10784502	T	C	T	C	-0.0111247	0.0476	0.512218	0.4733	FALSE	FALSE	FALSE	finn-b-DM_NEPHROPATHY_EXMORE	12	66343810	0.0259	NA	0.0660693	Diabetic nephropathy (more controls excluded) || id:finn-b-DM_NEPHROPATHY_EXMORE	Diabetic nephropathy (more controls excluded)	Diabetic nephropathy (more controls excluded) || ||	TRUE	igd	NA	NA	NA	NA	NA	NA	NA	0.00148608	66343810	12	7.10068e-14	461089	ukb-b-10215	Hand grip strength (right) || id:ukb-b-10215	TRUE	reported	igd	2	TRUE
10	rs10798483	A	G	A	G	0.0145083	-5e-04	0.54729	0.5573	FALSE	FALSE	FALSE	finn-b-DM_NEPHROPATHY_EXMORE	1	176799143	0.026	NA	0.9843	Diabetic nephropathy (more controls excluded) || id:finn-b-DM_NEPHROPATHY_EXMORE	Diabetic nephropathy (more controls excluded)	Diabetic nephropathy (more controls excluded) || ||	TRUE	igd	NA	NA	NA	NA	NA	NA	NA	0.00149469	176799143	1	2.80027e-22	461089	ukb-b-10215	Hand grip strength (right) || id:ukb-b-10215	TRUE	reported	igd	2	TRUE
11	rs10798876	G	C	G	C	0.00879466	-0.0043	0.55229	0.5594	FALSE	TRUE	TRUE	finn-b-DM_NEPHROPATHY_EXMORE	1	32074514	0.026	NA	0.8701	Diabetic nephropathy (more controls excluded) || id:finn-b-DM_NEPHROPATHY_EXMORE	Diabetic nephropathy (more controls excluded)	Diabetic nephropathy (more controls excluded) || ||	TRUE	igd	NA	NA	NA	NA	NA	NA	NA	0.00149794	32074514	1	4.30002e-09	461089	ukb-b-10215	Hand grip strength (right) || id:ukb-b-10215	TRUE	reported	igd	2	FALSE
12	rs10799428	T	C	T	C	-0.0143588	-0.0253	0.18721	0.1928	FALSE	FALSE	FALSE	finn-b-DM_NEPHROPATHY_EXMORE	1	227798565	0.0327	NA	0.4382	Diabetic nephropathy (more controls excluded) || id:finn-b-DM_NEPHROPATHY_EXMORE	Diabetic nephropathy (more controls excluded)	Diabetic nephropathy (more controls excluded) || ||	TRUE	igd	NA	NA	NA	NA	NA	NA	NA	0.00190367	227798565	1	4.60045e-14	461089	ukb-b-10215	Hand grip strength (right) || id:ukb-b-10215	TRUE	reported	igd	2	TRUE
13	rs10846071	T	C	T	C	-0.0156575	-0.0352	0.393685	0.3023	FALSE	FALSE	FALSE	finn-b-DM_NEPHROPATHY_EXMORE	12	15016236	0.0281	NA	0.2099	Diabetic nephropathy (more controls excluded) || id:finn-b-DM_NEPHROPATHY_EXMORE	Diabetic nephropathy (more controls excluded)	Diabetic nephropathy (more controls excluded) || ||	TRUE	igd	NA	NA	NA	NA	NA	NA	NA	0.00151902	15016236	12	6.4998e-25	461089	ukb-b-10215	Hand grip strength (right) || id:ukb-b-10215	TRUE	reported	igd	2	TRUE
14	rs11022513	T	C	T	C	-0.00921054	-0.0113	0.569312	0.5943	FALSE	FALSE	FALSE	finn-b-DM_NEPHROPATHY_EXMORE	11	12840986	0.0263	NA	0.667899	Diabetic nephropathy (more controls excluded) || id:finn-b-DM_NEPHROPATHY_EXMORE	Diabetic nephropathy (more controls excluded)	Diabetic nephropathy (more controls excluded) || ||	TRUE	igd	NA	NA	NA	NA	NA	NA	NA	0.00151016	12840986	11	1.09999e-09	461089	ukb-b-10215	Hand grip strength (right) || id:ukb-b-10215	TRUE	reported	igd	2	TRUE
15	rs11039348	A	G	A	G	-0.00976855	-0.0175	0.348363	0.3492	FALSE	FALSE	FALSE	finn-b-DM_NEPHROPATHY_EXMORE	11	47728617	0.0279	NA	0.531001	Diabetic nephropathy (more controls excluded) || id:finn-b-DM_NEPHROPATHY_EXMORE	Diabetic nephropathy (more controls excluded)	Diabetic nephropathy (more controls excluded) || ||	TRUE	igd	NA	NA	NA	NA	NA	NA	NA	0.00156104	47728617	11	3.89996e-10	461089	ukb-b-10215	Hand grip strength (right) || id:ukb-b-10215	TRUE	reported	igd	2	TRUE
16	rs112330055	A	G	A	G	0.0179824	-0.0576	0.062972	0.05407	FALSE	FALSE	FALSE	finn-b-DM_NEPHROPATHY_EXMORE	7	23109316	0.0585	NA	0.3241	Diabetic nephropathy (more controls excluded) || id:finn-b-DM_NEPHROPATHY_EXMORE	Diabetic nephropathy (more controls excluded)	Diabetic nephropathy (more controls excluded) || ||	TRUE	igd	NA	NA	NA	NA	NA	NA	NA	0.00319007	23109316	7	1.7e-08	461089	ukb-b-10215	Hand grip strength (right) || id:ukb-b-10215	TRUE	reported	igd	2	TRUE
17	rs11243202	C	T	C	T	0.0116378	0.0154	0.486018	0.4631	FALSE	FALSE	FALSE	finn-b-DM_NEPHROPATHY_EXMORE	6	7719065	0.0259	NA	0.552199	Diabetic nephropathy (more controls excluded) || id:finn-b-DM_NEPHROPATHY_EXMORE	Diabetic nephropathy (more controls excluded)	Diabetic nephropathy (more controls excluded) || ||	TRUE	igd	NA	NA	NA	NA	NA	NA	NA	0.00149304	7719065	6	6.4998e-15	461089	ukb-b-10215	Hand grip strength (right) || id:ukb-b-10215	TRUE	reported	igd	2	TRUE
18	rs1125	A	G	A	G	-0.0100304	-0.0491	0.336554	0.3681	FALSE	FALSE	FALSE	finn-b-DM_NEPHROPATHY_EXMORE	6	149979416	0.0267	NA	0.0654305	Diabetic nephropathy (more controls excluded) || id:finn-b-DM_NEPHROPATHY_EXMORE	Diabetic nephropathy (more controls excluded)	Diabetic nephropathy (more controls excluded) || ||	TRUE	igd	NA	NA	NA	NA	NA	NA	NA	0.00157472	149979416	6	1.89998e-10	461089	ukb-b-10215	Hand grip strength (right) || id:ukb-b-10215	TRUE	reported	igd	2	TRUE
19	rs113315602	C	A	C	A	-0.0212911	-0.1754	0.095826	0.008481	FALSE	FALSE	FALSE	finn-b-DM_NEPHROPATHY_EXMORE	6	32582170	0.1429	NA	0.2195	Diabetic nephropathy (more controls excluded) || id:finn-b-DM_NEPHROPATHY_EXMORE	Diabetic nephropathy (more controls excluded)	Diabetic nephropathy (more controls excluded) || ||	TRUE	igd	TRUE	rs113315602	rs6935094	C	A	T	A	0.00266761	32574575	6	1.39991e-15	461089	ukb-b-10215	Hand grip strength (right) || id:ukb-b-10215	TRUE	reported	igd	2	TRUE
20	rs113835839	T	C	T	C	-0.00986353	-0.0571	0.247871	0.1521	FALSE	FALSE	FALSE	finn-b-DM_NEPHROPATHY_EXMORE	6	13784625	0.0362	NA	0.1146	Diabetic nephropathy (more controls excluded) || id:finn-b-DM_NEPHROPATHY_EXMORE	Diabetic nephropathy (more controls excluded)	Diabetic nephropathy (more controls excluded) || ||	TRUE	igd	NA	NA	NA	NA	NA	NA	NA	0.00172486	13784625	6	1.09999e-08	461089	ukb-b-10215	Hand grip strength (right) || id:ukb-b-10215	TRUE	reported	igd	2	TRUE
21	rs113851275	A	G	A	G	0.0131425	-0.0382	0.107596	0.1183	FALSE	FALSE	FALSE	finn-b-DM_NEPHROPATHY_EXMORE	9	98297220	0.04	NA	0.3396	Diabetic nephropathy (more controls excluded) || id:finn-b-DM_NEPHROPATHY_EXMORE	Diabetic nephropathy (more controls excluded)	Diabetic nephropathy (more controls excluded) || ||	TRUE	igd	NA	NA	NA	NA	NA	NA	NA	0.00239826	98297220	9	4.30002e-08	461089	ukb-b-10215	Hand grip strength (right) || id:ukb-b-10215	TRUE	reported	igd	2	TRUE
22	rs114924396	G	A	G	A	-0.0191251	0.0419	0.05363	0.06136	FALSE	FALSE	FALSE	finn-b-DM_NEPHROPATHY_EXMORE	4	119755621	0.0533	NA	0.4323	Diabetic nephropathy (more controls excluded) || id:finn-b-DM_NEPHROPATHY_EXMORE	Diabetic nephropathy (more controls excluded)	Diabetic nephropathy (more controls excluded) || ||	TRUE	igd	NA	NA	NA	NA	NA	NA	NA	0.00331785	119755621	4	8.19993e-09	461089	ukb-b-10215	Hand grip strength (right) || id:ukb-b-10215	TRUE	reported	igd	2	TRUE
23	rs11642954	A	G	A	G	-0.0131918	-0.0554	0.195039	0.1353	FALSE	FALSE	FALSE	finn-b-DM_NEPHROPATHY_EXMORE	16	24837905	0.0376	NA	0.1405	Diabetic nephropathy (more controls excluded) || id:finn-b-DM_NEPHROPATHY_EXMORE	Diabetic nephropathy (more controls excluded)	Diabetic nephropathy (more controls excluded) || ||	TRUE	igd	TRUE	rs11642954	rs8059004	A	G	A	G	0.00187938	24824248	16	2.19989e-12	461089	ukb-b-10215	Hand grip strength (right) || id:ukb-b-10215	TRUE	reported	igd	2	TRUE
24	rs116922558	G	A	G	A	-0.0246271	0.0137	0.039907	0.04613	FALSE	FALSE	FALSE	finn-b-DM_NEPHROPATHY_EXMORE	9	118802375	0.0617	NA	0.8244	Diabetic nephropathy (more controls excluded) || id:finn-b-DM_NEPHROPATHY_EXMORE	Diabetic nephropathy (more controls excluded)	Diabetic nephropathy (more controls excluded) || ||	TRUE	igd	NA	NA	NA	NA	NA	NA	NA	0.00386049	118802375	9	1.79999e-10	461089	ukb-b-10215	Hand grip strength (right) || id:ukb-b-10215	TRUE	reported	igd	2	TRUE
25	rs11998884	T	C	T	C	0.0173433	0.043	0.061825	0.07945	FALSE	FALSE	FALSE	finn-b-DM_NEPHROPATHY_EXMORE	9	33684436	0.0477	NA	0.367	Diabetic nephropathy (more controls excluded) || id:finn-b-DM_NEPHROPATHY_EXMORE	Diabetic nephropathy (more controls excluded)	Diabetic nephropathy (more controls excluded) || ||	TRUE	igd	NA	NA	NA	NA	NA	NA	NA	0.0031243	33684436	9	2.80001e-08	461089	ukb-b-10215	Hand grip strength (right) || id:ukb-b-10215	TRUE	reported	igd	2	TRUE
26	rs12052508	T	C	T	C	-0.0133517	-0.0323	0.879044	0.9054	FALSE	FALSE	FALSE	finn-b-DM_NEPHROPATHY_EXMORE	2	72757843	0.044	NA	0.4633	Diabetic nephropathy (more controls excluded) || id:finn-b-DM_NEPHROPATHY_EXMORE	Diabetic nephropathy (more controls excluded)	Diabetic nephropathy (more controls excluded) || ||	TRUE	igd	NA	NA	NA	NA	NA	NA	NA	0.00227992	72757843	2	4.70002e-09	461089	ukb-b-10215	Hand grip strength (right) || id:ukb-b-10215	TRUE	reported	igd	2	TRUE
27	rs12101479	C	G	C	G	-0.0106133	0.0688	0.237244	0.3021	FALSE	TRUE	FALSE	finn-b-DM_NEPHROPATHY_EXMORE	15	74248548	0.0281	NA	0.0141899	Diabetic nephropathy (more controls excluded) || id:finn-b-DM_NEPHROPATHY_EXMORE	Diabetic nephropathy (more controls excluded)	Diabetic nephropathy (more controls excluded) || ||	TRUE	igd	NA	NA	NA	NA	NA	NA	NA	0.0017554	74248548	15	1.5e-09	461089	ukb-b-10215	Hand grip strength (right) || id:ukb-b-10215	TRUE	reported	igd	2	TRUE
28	rs12316046	G	A	G	A	-0.0162046	-0.0348	0.377959	0.2696	FALSE	FALSE	FALSE	finn-b-DM_NEPHROPATHY_EXMORE	12	15054415	0.029	NA	0.23	Diabetic nephropathy (more controls excluded) || id:finn-b-DM_NEPHROPATHY_EXMORE	Diabetic nephropathy (more controls excluded)	Diabetic nephropathy (more controls excluded) || ||	TRUE	igd	NA	NA	NA	NA	NA	NA	NA	0.00153212	15054415	12	3.80014e-26	461089	ukb-b-10215	Hand grip strength (right) || id:ukb-b-10215	TRUE	reported	igd	2	TRUE
29	rs12412806	A	G	A	G	-0.00909582	0.0129	0.294214	0.3928	FALSE	FALSE	FALSE	finn-b-DM_NEPHROPATHY_EXMORE	10	24860913	0.0264	NA	0.6255	Diabetic nephropathy (more controls excluded) || id:finn-b-DM_NEPHROPATHY_EXMORE	Diabetic nephropathy (more controls excluded)	Diabetic nephropathy (more controls excluded) || ||	TRUE	igd	NA	NA	NA	NA	NA	NA	NA	0.00164139	24860913	10	2.99999e-08	461089	ukb-b-10215	Hand grip strength (right) || id:ukb-b-10215	TRUE	reported	igd	2	TRUE
30	rs12452505	G	C	G	C	-0.0144313	-0.0134	0.142315	0.1022	FALSE	TRUE	FALSE	finn-b-DM_NEPHROPATHY_EXMORE	17	63556402	0.043	NA	0.754401	Diabetic nephropathy (more controls excluded) || id:finn-b-DM_NEPHROPATHY_EXMORE	Diabetic nephropathy (more controls excluded)	Diabetic nephropathy (more controls excluded) || ||	TRUE	igd	NA	NA	NA	NA	NA	NA	NA	0.00213545	63556402	17	1.39991e-11	461089	ukb-b-10215	Hand grip strength (right) || id:ukb-b-10215	TRUE	reported	igd	2	TRUE
31	rs12522139	G	T	G	T	-0.0114381	0.0045	0.171144	0.1775	FALSE	FALSE	FALSE	finn-b-DM_NEPHROPATHY_EXMORE	5	122699812	0.0337	NA	0.8929	Diabetic nephropathy (more controls excluded) || id:finn-b-DM_NEPHROPATHY_EXMORE	Diabetic nephropathy (more controls excluded)	Diabetic nephropathy (more controls excluded) || ||	TRUE	igd	NA	NA	NA	NA	NA	NA	NA	0.00197332	122699812	5	6.80002e-09	461089	ukb-b-10215	Hand grip strength (right) || id:ukb-b-10215	TRUE	reported	igd	2	TRUE
32	rs12562146	A	T	A	T	0.0118706	-0.0459	0.145156	0.1236	FALSE	TRUE	FALSE	finn-b-DM_NEPHROPATHY_EXMORE	1	86247267	0.0395	NA	0.2448	Diabetic nephropathy (more controls excluded) || id:finn-b-DM_NEPHROPATHY_EXMORE	Diabetic nephropathy (more controls excluded)	Diabetic nephropathy (more controls excluded) || ||	TRUE	igd	NA	NA	NA	NA	NA	NA	NA	0.00211554	86247267	1	2e-08	461089	ukb-b-10215	Hand grip strength (right) || id:ukb-b-10215	TRUE	reported	igd	2	TRUE
33	rs12616285	G	T	G	T	0.0122195	-0.0168	0.148607	0.1844	FALSE	FALSE	FALSE	finn-b-DM_NEPHROPATHY_EXMORE	2	169156907	0.0333	NA	0.614301	Diabetic nephropathy (more controls excluded) || id:finn-b-DM_NEPHROPATHY_EXMORE	Diabetic nephropathy (more controls excluded)	Diabetic nephropathy (more controls excluded) || ||	TRUE	igd	NA	NA	NA	NA	NA	NA	NA	0.00209396	169156907	2	5.39995e-09	461089	ukb-b-10215	Hand grip strength (right) || id:ukb-b-10215	TRUE	reported	igd	2	TRUE
34	rs12763284	G	A	G	A	0.00959741	0.0297	0.466048	0.456	FALSE	FALSE	FALSE	finn-b-DM_NEPHROPATHY_EXMORE	10	104508202	0.026	NA	0.2547	Diabetic nephropathy (more controls excluded) || id:finn-b-DM_NEPHROPATHY_EXMORE	Diabetic nephropathy (more controls excluded)	Diabetic nephropathy (more controls excluded) || ||	TRUE	igd	NA	NA	NA	NA	NA	NA	NA	0.00148928	104508202	10	1.2e-10	461089	ukb-b-10215	Hand grip strength (right) || id:ukb-b-10215	TRUE	reported	igd	2	TRUE
35	rs12790261	A	C	A	C	-0.0263714	0.0208	0.082377	0.05207	FALSE	FALSE	FALSE	finn-b-DM_NEPHROPATHY_EXMORE	11	66988048	0.0585	NA	0.7226	Diabetic nephropathy (more controls excluded) || id:finn-b-DM_NEPHROPATHY_EXMORE	Diabetic nephropathy (more controls excluded)	Diabetic nephropathy (more controls excluded) || ||	TRUE	igd	NA	NA	NA	NA	NA	NA	NA	0.00270734	66988048	11	1.99986e-22	461089	ukb-b-10215	Hand grip strength (right) || id:ukb-b-10215	TRUE	reported	igd	2	TRUE
36	rs12823922	G	A	G	A	-0.0114203	-0.0118	0.222184	0.2351	FALSE	FALSE	FALSE	finn-b-DM_NEPHROPATHY_EXMORE	12	24186697	0.0303	NA	0.6975	Diabetic nephropathy (more controls excluded) || id:finn-b-DM_NEPHROPATHY_EXMORE	Diabetic nephropathy (more controls excluded)	Diabetic nephropathy (more controls excluded) || ||	TRUE	igd	NA	NA	NA	NA	NA	NA	NA	0.00178649	24186697	12	1.6e-10	461089	ukb-b-10215	Hand grip strength (right) || id:ukb-b-10215	TRUE	reported	igd	2	TRUE
37	rs12889267	G	A	G	A	-0.0122874	0.003	0.167048	0.1244	FALSE	FALSE	FALSE	finn-b-DM_NEPHROPATHY_EXMORE	14	21542766	0.0393	NA	0.9384	Diabetic nephropathy (more controls excluded) || id:finn-b-DM_NEPHROPATHY_EXMORE	Diabetic nephropathy (more controls excluded)	Diabetic nephropathy (more controls excluded) || ||	TRUE	igd	NA	NA	NA	NA	NA	NA	NA	0.0019904	21542766	14	6.69993e-10	461089	ukb-b-10215	Hand grip strength (right) || id:ukb-b-10215	TRUE	reported	igd	2	TRUE
38	rs12899474	T	C	T	C	-0.0148939	-0.0327	0.108065	0.09898	FALSE	FALSE	FALSE	finn-b-DM_NEPHROPATHY_EXMORE	15	77391603	0.0432	NA	0.449	Diabetic nephropathy (more controls excluded) || id:finn-b-DM_NEPHROPATHY_EXMORE	Diabetic nephropathy (more controls excluded)	Diabetic nephropathy (more controls excluded) || ||	TRUE	igd	NA	NA	NA	NA	NA	NA	NA	0.00239936	77391603	15	5.39995e-10	461089	ukb-b-10215	Hand grip strength (right) || id:ukb-b-10215	TRUE	reported	igd	2	TRUE
39	rs12914702	A	G	A	G	0.0107788	0.0321	0.300438	0.3427	FALSE	FALSE	FALSE	finn-b-DM_NEPHROPATHY_EXMORE	15	96887277	0.0278	NA	0.2481	Diabetic nephropathy (more controls excluded) || id:finn-b-DM_NEPHROPATHY_EXMORE	Diabetic nephropathy (more controls excluded)	Diabetic nephropathy (more controls excluded) || ||	TRUE	igd	NA	NA	NA	NA	NA	NA	NA	0.00169282	96887277	15	1.89998e-10	461089	ukb-b-10215	Hand grip strength (right) || id:ukb-b-10215	TRUE	reported	igd	2	TRUE
40	rs13106087	C	T	C	T	0.0129259	-0.0502	0.829827	0.8338	FALSE	FALSE	FALSE	finn-b-DM_NEPHROPATHY_EXMORE	4	145566864	0.0348	NA	0.1486	Diabetic nephropathy (more controls excluded) || id:finn-b-DM_NEPHROPATHY_EXMORE	Diabetic nephropathy (more controls excluded)	Diabetic nephropathy (more controls excluded) || ||	TRUE	igd	NA	NA	NA	NA	NA	NA	NA	0.001977	145566864	4	6.20012e-11	461089	ukb-b-10215	Hand grip strength (right) || id:ukb-b-10215	TRUE	reported	igd	2	TRUE
41	rs13107325	T	C	T	C	-0.0275	0.1098	0.074904	0.01388	FALSE	FALSE	FALSE	finn-b-DM_NEPHROPATHY_EXMORE	4	103188709	0.1095	NA	0.3159	Diabetic nephropathy (more controls excluded) || id:finn-b-DM_NEPHROPATHY_EXMORE	Diabetic nephropathy (more controls excluded)	Diabetic nephropathy (more controls excluded) || ||	TRUE	igd	NA	NA	NA	NA	NA	NA	NA	0.00282478	103188709	4	2.09991e-22	461089	ukb-b-10215	Hand grip strength (right) || id:ukb-b-10215	TRUE	reported	igd	2	TRUE
42	rs13146142	C	T	C	T	-0.0207968	0.0541	0.158627	0.09389	FALSE	FALSE	FALSE	finn-b-DM_NEPHROPATHY_EXMORE	4	17931318	0.0441	NA	0.2199	Diabetic nephropathy (more controls excluded) || id:finn-b-DM_NEPHROPATHY_EXMORE	Diabetic nephropathy (more controls excluded)	Diabetic nephropathy (more controls excluded) || ||	TRUE	igd	NA	NA	NA	NA	NA	NA	NA	0.00203165	17931318	4	1.39991e-24	461089	ukb-b-10215	Hand grip strength (right) || id:ukb-b-10215	TRUE	reported	igd	2	TRUE
43	rs13169333	C	T	C	T	0.00929083	-0.0573	0.260299	0.2903	FALSE	FALSE	FALSE	finn-b-DM_NEPHROPATHY_EXMORE	5	153064994	0.0286	NA	0.0449397	Diabetic nephropathy (more controls excluded) || id:finn-b-DM_NEPHROPATHY_EXMORE	Diabetic nephropathy (more controls excluded)	Diabetic nephropathy (more controls excluded) || ||	TRUE	igd	NA	NA	NA	NA	NA	NA	NA	0.00169626	153064994	5	4.30002e-08	461089	ukb-b-10215	Hand grip strength (right) || id:ukb-b-10215	TRUE	reported	igd	2	TRUE
44	rs13355365	T	C	T	C	-0.00846604	0.0127	0.379543	0.3341	FALSE	FALSE	FALSE	finn-b-DM_NEPHROPATHY_EXMORE	5	154942606	0.0273	NA	0.6406	Diabetic nephropathy (more controls excluded) || id:finn-b-DM_NEPHROPATHY_EXMORE	Diabetic nephropathy (more controls excluded)	Diabetic nephropathy (more controls excluded) || ||	TRUE	igd	NA	NA	NA	NA	NA	NA	NA	0.00153398	154942606	5	3.40001e-08	461089	ukb-b-10215	Hand grip strength (right) || id:ukb-b-10215	TRUE	reported	igd	2	TRUE
45	rs13356200	G	T	G	T	-0.00920983	0.0159	0.393811	0.3458	FALSE	FALSE	FALSE	finn-b-DM_NEPHROPATHY_EXMORE	5	67823586	0.0271	NA	0.5577	Diabetic nephropathy (more controls excluded) || id:finn-b-DM_NEPHROPATHY_EXMORE	Diabetic nephropathy (more controls excluded)	Diabetic nephropathy (more controls excluded) || ||	TRUE	igd	TRUE	rs13356200	rs10940168	G	T	A	G	0.00153092	67820946	5	1.79999e-09	461089	ukb-b-10215	Hand grip strength (right) || id:ukb-b-10215	TRUE	reported	igd	2	TRUE
46	rs143384	G	A	G	A	0.0230423	0.0535	0.404392	0.4403	FALSE	FALSE	FALSE	finn-b-DM_NEPHROPATHY_EXMORE	20	34025756	0.0261	NA	0.04028	Diabetic nephropathy (more controls excluded) || id:finn-b-DM_NEPHROPATHY_EXMORE	Diabetic nephropathy (more controls excluded)	Diabetic nephropathy (more controls excluded) || ||	TRUE	igd	NA	NA	NA	NA	NA	NA	NA	0.00151366	34025756	20	2.49977e-52	461089	ukb-b-10215	Hand grip strength (right) || id:ukb-b-10215	TRUE	reported	igd	2	TRUE
47	rs1440152	G	C	G	C	0.00827068	0.0396	0.444561	0.4429	FALSE	TRUE	TRUE	finn-b-DM_NEPHROPATHY_EXMORE	3	98489915	0.026	NA	0.1282	Diabetic nephropathy (more controls excluded) || id:finn-b-DM_NEPHROPATHY_EXMORE	Diabetic nephropathy (more controls excluded)	Diabetic nephropathy (more controls excluded) || ||	TRUE	igd	NA	NA	NA	NA	NA	NA	NA	0.00149983	98489915	3	3.50002e-08	461089	ukb-b-10215	Hand grip strength (right) || id:ukb-b-10215	TRUE	reported	igd	2	FALSE
48	rs1442883	A	C	A	C	-0.0106189	-0.0051	0.253067	0.2149	FALSE	FALSE	FALSE	finn-b-DM_NEPHROPATHY_EXMORE	2	59970660	0.0313	NA	0.8709	Diabetic nephropathy (more controls excluded) || id:finn-b-DM_NEPHROPATHY_EXMORE	Diabetic nephropathy (more controls excluded)	Diabetic nephropathy (more controls excluded) || ||	TRUE	igd	NA	NA	NA	NA	NA	NA	NA	0.00171426	59970660	2	5.80003e-10	461089	ukb-b-10215	Hand grip strength (right) || id:ukb-b-10215	TRUE	reported	igd	2	TRUE
49	rs1486925	C	T	C	T	-0.0095288	0.0025	0.314649	0.2823	FALSE	FALSE	FALSE	finn-b-DM_NEPHROPATHY_EXMORE	8	78827617	0.0287	NA	0.93	Diabetic nephropathy (more controls excluded) || id:finn-b-DM_NEPHROPATHY_EXMORE	Diabetic nephropathy (more controls excluded)	Diabetic nephropathy (more controls excluded) || ||	TRUE	igd	NA	NA	NA	NA	NA	NA	NA	0.00160467	78827617	8	2.90001e-09	461089	ukb-b-10215	Hand grip strength (right) || id:ukb-b-10215	TRUE	reported	igd	2	TRUE
50	rs150330307	C	T	C	T	-0.0325831	0.1011	0.031875	0.0197	FALSE	FALSE	FALSE	finn-b-DM_NEPHROPATHY_EXMORE	1	160160801	0.0944	NA	0.284	Diabetic nephropathy (more controls excluded) || id:finn-b-DM_NEPHROPATHY_EXMORE	Diabetic nephropathy (more controls excluded)	Diabetic nephropathy (more controls excluded) || ||	TRUE	igd	NA	NA	NA	NA	NA	NA	NA	0.00422401	160160801	1	1.20005e-14	461089	ukb-b-10215	Hand grip strength (right) || id:ukb-b-10215	TRUE	reported	igd	2	TRUE
51	rs1550115	T	C	T	C	0.0152836	0.0119	0.748561	0.7636	FALSE	FALSE	FALSE	finn-b-DM_NEPHROPATHY_EXMORE	2	25041620	0.0305	NA	0.6964	Diabetic nephropathy (more controls excluded) || id:finn-b-DM_NEPHROPATHY_EXMORE	Diabetic nephropathy (more controls excluded)	Diabetic nephropathy (more controls excluded) || ||	TRUE	igd	NA	NA	NA	NA	NA	NA	NA	0.00171276	25041620	2	4.49987e-19	461089	ukb-b-10215	Hand grip strength (right) || id:ukb-b-10215	TRUE	reported	igd	2	TRUE
52	rs1556659	T	C	T	C	0.0175345	-0.0643	0.381531	0.3155	FALSE	FALSE	FALSE	finn-b-DM_NEPHROPATHY_EXMORE	10	130834698	0.0284	NA	0.0236799	Diabetic nephropathy (more controls excluded) || id:finn-b-DM_NEPHROPATHY_EXMORE	Diabetic nephropathy (more controls excluded)	Diabetic nephropathy (more controls excluded) || ||	TRUE	igd	NA	NA	NA	NA	NA	NA	NA	0.00153689	130834698	10	3.80014e-30	461089	ukb-b-10215	Hand grip strength (right) || id:ukb-b-10215	TRUE	reported	igd	2	TRUE
53	rs1635527	C	G	C	G	0.00975325	0.0337	0.547486	0.521	FALSE	TRUE	TRUE	finn-b-DM_NEPHROPATHY_EXMORE	12	48396364	0.0259	NA	0.1928	Diabetic nephropathy (more controls excluded) || id:finn-b-DM_NEPHROPATHY_EXMORE	Diabetic nephropathy (more controls excluded)	Diabetic nephropathy (more controls excluded) || ||	TRUE	igd	NA	NA	NA	NA	NA	NA	NA	0.001495	48396364	12	6.79986e-11	461089	ukb-b-10215	Hand grip strength (right) || id:ukb-b-10215	TRUE	reported	igd	2	FALSE
54	rs1641457	G	T	G	T	0.0130726	0.0116	0.223327	0.29	FALSE	FALSE	FALSE	finn-b-DM_NEPHROPATHY_EXMORE	2	40421990	0.0285	NA	0.683701	Diabetic nephropathy (more controls excluded) || id:finn-b-DM_NEPHROPATHY_EXMORE	Diabetic nephropathy (more controls excluded)	Diabetic nephropathy (more controls excluded) || ||	TRUE	igd	NA	NA	NA	NA	NA	NA	NA	0.00178536	40421990	2	2.39994e-13	461089	ukb-b-10215	Hand grip strength (right) || id:ukb-b-10215	TRUE	reported	igd	2	TRUE
55	rs1840753	T	C	T	C	0.0176942	-0.0761	0.062797	0.03289	FALSE	FALSE	FALSE	finn-b-DM_NEPHROPATHY_EXMORE	2	199060177	0.0728	NA	0.2958	Diabetic nephropathy (more controls excluded) || id:finn-b-DM_NEPHROPATHY_EXMORE	Diabetic nephropathy (more controls excluded)	Diabetic nephropathy (more controls excluded) || ||	TRUE	igd	NA	NA	NA	NA	NA	NA	NA	0.00312088	199060177	2	1.40001e-08	461089	ukb-b-10215	Hand grip strength (right) || id:ukb-b-10215	TRUE	reported	igd	2	TRUE
56	rs1885690	A	C	A	C	-0.00839964	-0.0118	0.410365	0.4679	FALSE	FALSE	FALSE	finn-b-DM_NEPHROPATHY_EXMORE	6	109672998	0.026	NA	0.6495	Diabetic nephropathy (more controls excluded) || id:finn-b-DM_NEPHROPATHY_EXMORE	Diabetic nephropathy (more controls excluded)	Diabetic nephropathy (more controls excluded) || ||	TRUE	igd	NA	NA	NA	NA	NA	NA	NA	0.00151212	109672998	6	2.80001e-08	461089	ukb-b-10215	Hand grip strength (right) || id:ukb-b-10215	TRUE	reported	igd	2	TRUE
57	rs1892425	A	G	A	G	0.0113357	-0.0144	0.238631	0.251	FALSE	FALSE	FALSE	finn-b-DM_NEPHROPATHY_EXMORE	1	41744821	0.0298	NA	0.6298	Diabetic nephropathy (more controls excluded) || id:finn-b-DM_NEPHROPATHY_EXMORE	Diabetic nephropathy (more controls excluded)	Diabetic nephropathy (more controls excluded) || ||	TRUE	igd	NA	NA	NA	NA	NA	NA	NA	0.00175726	41744821	1	1.09999e-10	461089	ukb-b-10215	Hand grip strength (right) || id:ukb-b-10215	TRUE	reported	igd	2	TRUE
58	rs1952256	G	A	G	A	0.00976791	0.0168	0.345023	0.4091	FALSE	FALSE	FALSE	finn-b-DM_NEPHROPATHY_EXMORE	1	184035116	0.0262	NA	0.5204	Diabetic nephropathy (more controls excluded) || id:finn-b-DM_NEPHROPATHY_EXMORE	Diabetic nephropathy (more controls excluded)	Diabetic nephropathy (more controls excluded) || ||	TRUE	igd	NA	NA	NA	NA	NA	NA	NA	0.00156323	184035116	1	4.09996e-10	461089	ukb-b-10215	Hand grip strength (right) || id:ukb-b-10215	TRUE	reported	igd	2	TRUE
59	rs2147461	C	T	C	T	0.0134299	0.0063	0.117274	0.1651	FALSE	FALSE	FALSE	finn-b-DM_NEPHROPATHY_EXMORE	1	191051627	0.0347	NA	0.8569	Diabetic nephropathy (more controls excluded) || id:finn-b-DM_NEPHROPATHY_EXMORE	Diabetic nephropathy (more controls excluded)	Diabetic nephropathy (more controls excluded) || ||	TRUE	igd	NA	NA	NA	NA	NA	NA	NA	0.00231042	191051627	1	6.1e-09	461089	ukb-b-10215	Hand grip strength (right) || id:ukb-b-10215	TRUE	reported	igd	2	TRUE
60	rs2165241	C	T	C	T	0.0122486	0.0145	0.508842	0.5232	FALSE	FALSE	FALSE	finn-b-DM_NEPHROPATHY_EXMORE	15	74222202	0.0258	NA	0.5748	Diabetic nephropathy (more controls excluded) || id:finn-b-DM_NEPHROPATHY_EXMORE	Diabetic nephropathy (more controls excluded)	Diabetic nephropathy (more controls excluded) || ||	TRUE	igd	NA	NA	NA	NA	NA	NA	NA	0.00148844	74222202	15	1.9002e-16	461089	ukb-b-10215	Hand grip strength (right) || id:ukb-b-10215	TRUE	reported	igd	2	TRUE
61	rs2194411	A	G	A	G	0.0142831	-0.0284	0.128444	0.1378	FALSE	FALSE	FALSE	finn-b-DM_NEPHROPATHY_EXMORE	3	185548663	0.0377	NA	0.4514	Diabetic nephropathy (more controls excluded) || id:finn-b-DM_NEPHROPATHY_EXMORE	Diabetic nephropathy (more controls excluded)	Diabetic nephropathy (more controls excluded) || ||	TRUE	igd	NA	NA	NA	NA	NA	NA	NA	0.00224795	185548663	3	2.1e-10	461089	ukb-b-10215	Hand grip strength (right) || id:ukb-b-10215	TRUE	reported	igd	2	TRUE
62	rs2194747	G	A	G	A	0.00985126	-0.0066	0.707014	0.6393	FALSE	FALSE	FALSE	finn-b-DM_NEPHROPATHY_EXMORE	2	218126181	0.0269	NA	0.8073	Diabetic nephropathy (more controls excluded) || id:finn-b-DM_NEPHROPATHY_EXMORE	Diabetic nephropathy (more controls excluded)	Diabetic nephropathy (more controls excluded) || ||	TRUE	igd	NA	NA	NA	NA	NA	NA	NA	0.00163925	218126181	2	1.89998e-09	461089	ukb-b-10215	Hand grip strength (right) || id:ukb-b-10215	TRUE	reported	igd	2	TRUE
63	rs2208562	T	C	T	C	-0.0115616	0.0116	0.609627	0.6506	FALSE	FALSE	FALSE	finn-b-DM_NEPHROPATHY_EXMORE	9	119344528	0.027	NA	0.667599	Diabetic nephropathy (more controls excluded) || id:finn-b-DM_NEPHROPATHY_EXMORE	Diabetic nephropathy (more controls excluded)	Diabetic nephropathy (more controls excluded) || ||	TRUE	igd	NA	NA	NA	NA	NA	NA	NA	0.00152246	119344528	9	3.10027e-14	461089	ukb-b-10215	Hand grip strength (right) || id:ukb-b-10215	TRUE	reported	igd	2	TRUE
64	rs2226685	C	T	C	T	0.0103333	0.0241	0.758696	0.7152	FALSE	FALSE	FALSE	finn-b-DM_NEPHROPATHY_EXMORE	21	40069825	0.0287	NA	0.4015	Diabetic nephropathy (more controls excluded) || id:finn-b-DM_NEPHROPATHY_EXMORE	Diabetic nephropathy (more controls excluded)	Diabetic nephropathy (more controls excluded) || ||	TRUE	igd	NA	NA	NA	NA	NA	NA	NA	0.00174324	40069825	21	3.09999e-09	461089	ukb-b-10215	Hand grip strength (right) || id:ukb-b-10215	TRUE	reported	igd	2	TRUE
65	rs2244621	T	C	T	C	0.0115957	0.0502	0.144157	0.1609	FALSE	FALSE	FALSE	finn-b-DM_NEPHROPATHY_EXMORE	11	64026219	0.0351	NA	0.1531	Diabetic nephropathy (more controls excluded) || id:finn-b-DM_NEPHROPATHY_EXMORE	Diabetic nephropathy (more controls excluded)	Diabetic nephropathy (more controls excluded) || ||	TRUE	igd	NA	NA	NA	NA	NA	NA	NA	0.00211936	64026219	11	4.49997e-08	461089	ukb-b-10215	Hand grip strength (right) || id:ukb-b-10215	TRUE	reported	igd	2	TRUE
66	rs2273555	A	G	A	G	0.0110316	-0.0054	0.606106	0.609	FALSE	FALSE	FALSE	finn-b-DM_NEPHROPATHY_EXMORE	10	104127171	0.0264	NA	0.8371	Diabetic nephropathy (more controls excluded) || id:finn-b-DM_NEPHROPATHY_EXMORE	Diabetic nephropathy (more controls excluded)	Diabetic nephropathy (more controls excluded) || ||	TRUE	igd	NA	NA	NA	NA	NA	NA	NA	0.00152155	104127171	10	4.19952e-13	461089	ukb-b-10215	Hand grip strength (right) || id:ukb-b-10215	TRUE	reported	igd	2	TRUE
67	rs2296316	C	T	C	T	-0.00821333	0.0081	0.464404	0.5084	FALSE	FALSE	FALSE	finn-b-DM_NEPHROPATHY_EXMORE	14	65520246	0.0259	NA	0.753999	Diabetic nephropathy (more controls excluded) || id:finn-b-DM_NEPHROPATHY_EXMORE	Diabetic nephropathy (more controls excluded)	Diabetic nephropathy (more controls excluded) || ||	TRUE	igd	NA	NA	NA	NA	NA	NA	NA	0.00150213	65520246	14	4.60002e-08	461089	ukb-b-10215	Hand grip strength (right) || id:ukb-b-10215	TRUE	reported	igd	2	TRUE
68	rs2322754	A	G	A	G	-0.0117022	-0.0094	0.831641	0.8067	FALSE	FALSE	FALSE	finn-b-DM_NEPHROPATHY_EXMORE	6	81046299	0.0327	NA	0.772499	Diabetic nephropathy (more controls excluded) || id:finn-b-DM_NEPHROPATHY_EXMORE	Diabetic nephropathy (more controls excluded)	Diabetic nephropathy (more controls excluded) || ||	TRUE	igd	NA	NA	NA	NA	NA	NA	NA	0.00198538	81046299	6	3.79997e-09	461089	ukb-b-10215	Hand grip strength (right) || id:ukb-b-10215	TRUE	reported	igd	2	TRUE
69	rs2341184	C	T	C	T	0.0100606	0.0216	0.271748	0.3198	FALSE	FALSE	FALSE	finn-b-DM_NEPHROPATHY_EXMORE	3	196930781	0.0277	NA	0.435	Diabetic nephropathy (more controls excluded) || id:finn-b-DM_NEPHROPATHY_EXMORE	Diabetic nephropathy (more controls excluded)	Diabetic nephropathy (more controls excluded) || ||	TRUE	igd	NA	NA	NA	NA	NA	NA	NA	0.00167125	196930781	3	1.7e-09	461089	ukb-b-10215	Hand grip strength (right) || id:ukb-b-10215	TRUE	reported	igd	2	TRUE
70	rs2362972	A	C	A	C	-0.00856859	-0.0027	0.577904	0.496	FALSE	FALSE	FALSE	finn-b-DM_NEPHROPATHY_EXMORE	3	158163272	0.0258	NA	0.918	Diabetic nephropathy (more controls excluded) || id:finn-b-DM_NEPHROPATHY_EXMORE	Diabetic nephropathy (more controls excluded)	Diabetic nephropathy (more controls excluded) || ||	TRUE	igd	NA	NA	NA	NA	NA	NA	NA	0.00150767	158163272	3	1.29999e-08	461089	ukb-b-10215	Hand grip strength (right) || id:ukb-b-10215	TRUE	reported	igd	2	TRUE
71	rs2389763	C	T	C	T	-0.00832615	0.0138	0.591848	0.6201	FALSE	FALSE	FALSE	finn-b-DM_NEPHROPATHY_EXMORE	7	17307847	0.0267	NA	0.604	Diabetic nephropathy (more controls excluded) || id:finn-b-DM_NEPHROPATHY_EXMORE	Diabetic nephropathy (more controls excluded)	Diabetic nephropathy (more controls excluded) || ||	TRUE	igd	NA	NA	NA	NA	NA	NA	NA	0.00151353	17307847	7	3.79997e-08	461089	ukb-b-10215	Hand grip strength (right) || id:ukb-b-10215	TRUE	reported	igd	2	TRUE
72	rs2431112	A	G	A	G	-0.011172	0.035	0.440644	0.3891	FALSE	FALSE	FALSE	finn-b-DM_NEPHROPATHY_EXMORE	5	103931707	0.0265	NA	0.1869	Diabetic nephropathy (more controls excluded) || id:finn-b-DM_NEPHROPATHY_EXMORE	Diabetic nephropathy (more controls excluded)	Diabetic nephropathy (more controls excluded) || ||	TRUE	igd	NA	NA	NA	NA	NA	NA	NA	0.00149737	103931707	5	8.60003e-14	461089	ukb-b-10215	Hand grip strength (right) || id:ukb-b-10215	TRUE	reported	igd	2	TRUE
73	rs246181	T	C	T	C	0.00970432	0.0316	0.373429	0.3927	FALSE	FALSE	FALSE	finn-b-DM_NEPHROPATHY_EXMORE	16	14392641	0.0264	NA	0.2321	Diabetic nephropathy (more controls excluded) || id:finn-b-DM_NEPHROPATHY_EXMORE	Diabetic nephropathy (more controls excluded)	Diabetic nephropathy (more controls excluded) || ||	TRUE	igd	NA	NA	NA	NA	NA	NA	NA	0.00154856	14392641	16	3.69999e-10	461089	ukb-b-10215	Hand grip strength (right) || id:ukb-b-10215	TRUE	reported	igd	2	TRUE
74	rs248831	A	G	A	G	0.00988989	-0.0292	0.265259	0.2297	FALSE	FALSE	FALSE	finn-b-DM_NEPHROPATHY_EXMORE	16	11281218	0.0308	NA	0.3424	Diabetic nephropathy (more controls excluded) || id:finn-b-DM_NEPHROPATHY_EXMORE	Diabetic nephropathy (more controls excluded)	Diabetic nephropathy (more controls excluded) || ||	TRUE	igd	NA	NA	NA	NA	NA	NA	NA	0.00171686	11281218	16	8.40001e-09	461089	ukb-b-10215	Hand grip strength (right) || id:ukb-b-10215	TRUE	reported	igd	2	TRUE
75	rs2587505	C	T	C	T	-0.0092717	9e-04	0.419822	0.335	FALSE	FALSE	FALSE	finn-b-DM_NEPHROPATHY_EXMORE	17	77784268	0.0274	NA	0.9735	Diabetic nephropathy (more controls excluded) || id:finn-b-DM_NEPHROPATHY_EXMORE	Diabetic nephropathy (more controls excluded)	Diabetic nephropathy (more controls excluded) || ||	TRUE	igd	NA	NA	NA	NA	NA	NA	NA	0.0015091	77784268	17	8.10009e-10	461089	ukb-b-10215	Hand grip strength (right) || id:ukb-b-10215	TRUE	reported	igd	2	TRUE
76	rs2631360	A	G	A	G	-0.0111803	0.0546	0.519189	0.6543	FALSE	FALSE	FALSE	finn-b-DM_NEPHROPATHY_EXMORE	5	131707429	0.0272	NA	0.0446303	Diabetic nephropathy (more controls excluded) || id:finn-b-DM_NEPHROPATHY_EXMORE	Diabetic nephropathy (more controls excluded)	Diabetic nephropathy (more controls excluded) || ||	TRUE	igd	NA	NA	NA	NA	NA	NA	NA	0.00148648	131707429	5	5.40008e-14	461089	ukb-b-10215	Hand grip strength (right) || id:ukb-b-10215	TRUE	reported	igd	2	TRUE
77	rs2717351	G	A	G	A	0.0127695	0.0632	0.211783	0.2609	FALSE	FALSE	FALSE	finn-b-DM_NEPHROPATHY_EXMORE	7	19019880	0.0294	NA	0.0313603	Diabetic nephropathy (more controls excluded) || id:finn-b-DM_NEPHROPATHY_EXMORE	Diabetic nephropathy (more controls excluded)	Diabetic nephropathy (more controls excluded) || ||	TRUE	igd	NA	NA	NA	NA	NA	NA	NA	0.00183473	19019880	7	3.40017e-12	461089	ukb-b-10215	Hand grip strength (right) || id:ukb-b-10215	TRUE	reported	igd	2	TRUE
78	rs2854152	G	A	G	A	0.010991	4e-04	0.678266	0.6257	FALSE	FALSE	FALSE	finn-b-DM_NEPHROPATHY_EXMORE	17	61986027	0.0268	NA	0.987	Diabetic nephropathy (more controls excluded) || id:finn-b-DM_NEPHROPATHY_EXMORE	Diabetic nephropathy (more controls excluded)	Diabetic nephropathy (more controls excluded) || ||	TRUE	igd	NA	NA	NA	NA	NA	NA	NA	0.00159765	61986027	17	6.00067e-12	461089	ukb-b-10215	Hand grip strength (right) || id:ukb-b-10215	TRUE	reported	igd	2	TRUE
79	rs2871865	G	C	G	C	-0.0236863	-0.0043	0.116217	0.06096	FALSE	TRUE	FALSE	finn-b-DM_NEPHROPATHY_EXMORE	15	99194896	0.0539	NA	0.9369	Diabetic nephropathy (more controls excluded) || id:finn-b-DM_NEPHROPATHY_EXMORE	Diabetic nephropathy (more controls excluded)	Diabetic nephropathy (more controls excluded) || ||	TRUE	igd	NA	NA	NA	NA	NA	NA	NA	0.00232022	99194896	15	1.80011e-24	461089	ukb-b-10215	Hand grip strength (right) || id:ukb-b-10215	TRUE	reported	igd	2	TRUE
80	rs2894602	G	A	G	A	0.0101332	-0.0157	0.766101	0.7749	FALSE	FALSE	FALSE	finn-b-DM_NEPHROPATHY_EXMORE	2	227249802	0.031	NA	0.6136	Diabetic nephropathy (more controls excluded) || id:finn-b-DM_NEPHROPATHY_EXMORE	Diabetic nephropathy (more controls excluded)	Diabetic nephropathy (more controls excluded) || ||	TRUE	igd	NA	NA	NA	NA	NA	NA	NA	0.00176778	227249802	2	9.90011e-09	461089	ukb-b-10215	Hand grip strength (right) || id:ukb-b-10215	TRUE	reported	igd	2	TRUE
81	rs3118914	T	G	T	G	-0.0194408	0.0039	0.215004	0.2521	FALSE	FALSE	FALSE	finn-b-DM_NEPHROPATHY_EXMORE	13	51116901	0.0298	NA	0.896	Diabetic nephropathy (more controls excluded) || id:finn-b-DM_NEPHROPATHY_EXMORE	Diabetic nephropathy (more controls excluded)	Diabetic nephropathy (more controls excluded) || ||	TRUE	igd	NA	NA	NA	NA	NA	NA	NA	0.00180843	51116901	13	5.90065e-27	461089	ukb-b-10215	Hand grip strength (right) || id:ukb-b-10215	TRUE	reported	igd	2	TRUE
82	rs34030812	C	T	C	T	-0.00912858	0.0064	0.36737	0.374	FALSE	FALSE	FALSE	finn-b-DM_NEPHROPATHY_EXMORE	2	144248905	0.0266	NA	0.8098	Diabetic nephropathy (more controls excluded) || id:finn-b-DM_NEPHROPATHY_EXMORE	Diabetic nephropathy (more controls excluded)	Diabetic nephropathy (more controls excluded) || ||	TRUE	igd	NA	NA	NA	NA	NA	NA	NA	0.00154266	144248905	2	3.29997e-09	461089	ukb-b-10215	Hand grip strength (right) || id:ukb-b-10215	TRUE	reported	igd	2	TRUE
83	rs34217742	A	T	A	T	0.0146245	0.1063	0.124284	0.1409	FALSE	TRUE	FALSE	finn-b-DM_NEPHROPATHY_EXMORE	19	37376830	0.0371	NA	0.00414105	Diabetic nephropathy (more controls excluded) || id:finn-b-DM_NEPHROPATHY_EXMORE	Diabetic nephropathy (more controls excluded)	Diabetic nephropathy (more controls excluded) || ||	TRUE	igd	NA	NA	NA	NA	NA	NA	NA	0.00227778	37376830	19	1.40001e-10	461089	ukb-b-10215	Hand grip strength (right) || id:ukb-b-10215	TRUE	reported	igd	2	TRUE
84	rs34587452	C	G	C	G	-0.0110867	0.0431	0.215181	0.2007	FALSE	TRUE	FALSE	finn-b-DM_NEPHROPATHY_EXMORE	4	1009900	0.0324	NA	0.1827	Diabetic nephropathy (more controls excluded) || id:finn-b-DM_NEPHROPATHY_EXMORE	Diabetic nephropathy (more controls excluded)	Diabetic nephropathy (more controls excluded) || ||	TRUE	igd	NA	NA	NA	NA	NA	NA	NA	0.00181019	1009900	4	9.09997e-10	461089	ukb-b-10215	Hand grip strength (right) || id:ukb-b-10215	TRUE	reported	igd	2	TRUE
85	rs34845616	A	G	A	G	0.00979506	0.0267	0.245647	0.3288	FALSE	FALSE	FALSE	finn-b-DM_NEPHROPATHY_EXMORE	11	133792644	0.0276	NA	0.3338	Diabetic nephropathy (more controls excluded) || id:finn-b-DM_NEPHROPATHY_EXMORE	Diabetic nephropathy (more controls excluded)	Diabetic nephropathy (more controls excluded) || ||	TRUE	igd	NA	NA	NA	NA	NA	NA	NA	0.00173626	133792644	11	1.7e-08	461089	ukb-b-10215	Hand grip strength (right) || id:ukb-b-10215	TRUE	reported	igd	2	TRUE
86	rs35175534	C	A	C	A	-0.0191822	-0.219	0.139977	0.008513	FALSE	FALSE	FALSE	finn-b-DM_NEPHROPATHY_EXMORE	6	32540025	0.1458	NA	0.1331	Diabetic nephropathy (more controls excluded) || id:finn-b-DM_NEPHROPATHY_EXMORE	Diabetic nephropathy (more controls excluded)	Diabetic nephropathy (more controls excluded) || ||	TRUE	igd	TRUE	rs35175534	rs71538533	C	A	T	C	0.00235828	32530029	6	4.19952e-16	461089	ukb-b-10215	Hand grip strength (right) || id:ukb-b-10215	TRUE	reported	igd	2	TRUE
87	rs35304341	A	G	A	G	-0.0142862	-0.0229	0.089496	0.09715	FALSE	FALSE	FALSE	finn-b-DM_NEPHROPATHY_EXMORE	1	200971049	0.0434	NA	0.597901	Diabetic nephropathy (more controls excluded) || id:finn-b-DM_NEPHROPATHY_EXMORE	Diabetic nephropathy (more controls excluded)	Diabetic nephropathy (more controls excluded) || ||	TRUE	igd	NA	NA	NA	NA	NA	NA	NA	0.00260278	200971049	1	4e-08	461089	ukb-b-10215	Hand grip strength (right) || id:ukb-b-10215	TRUE	reported	igd	2	TRUE
88	rs35457492	C	A	C	A	0.00833889	-0.0184	0.495364	0.5994	FALSE	FALSE	FALSE	finn-b-DM_NEPHROPATHY_EXMORE	3	70194564	0.0264	NA	0.4845	Diabetic nephropathy (more controls excluded) || id:finn-b-DM_NEPHROPATHY_EXMORE	Diabetic nephropathy (more controls excluded)	Diabetic nephropathy (more controls excluded) || ||	TRUE	igd	NA	NA	NA	NA	NA	NA	NA	0.00149104	70194564	3	2.19999e-08	461089	ukb-b-10215	Hand grip strength (right) || id:ukb-b-10215	TRUE	reported	igd	2	TRUE
89	rs35701422	C	T	C	T	-0.00869121	-0.0279	0.625757	0.7159	FALSE	FALSE	FALSE	finn-b-DM_NEPHROPATHY_EXMORE	3	85575775	0.0285	NA	0.3284	Diabetic nephropathy (more controls excluded) || id:finn-b-DM_NEPHROPATHY_EXMORE	Diabetic nephropathy (more controls excluded)	Diabetic nephropathy (more controls excluded) || ||	TRUE	igd	NA	NA	NA	NA	NA	NA	NA	0.00153481	85575775	3	1.5e-08	461089	ukb-b-10215	Hand grip strength (right) || id:ukb-b-10215	TRUE	reported	igd	2	TRUE
90	rs35833641	G	A	G	A	0.00922306	-0.0272	0.312389	0.372	FALSE	FALSE	FALSE	finn-b-DM_NEPHROPATHY_EXMORE	2	179462494	0.0267	NA	0.3082	Diabetic nephropathy (more controls excluded) || id:finn-b-DM_NEPHROPATHY_EXMORE	Diabetic nephropathy (more controls excluded)	Diabetic nephropathy (more controls excluded) || ||	TRUE	igd	NA	NA	NA	NA	NA	NA	NA	0.00160181	179462494	2	8.50002e-09	461089	ukb-b-10215	Hand grip strength (right) || id:ukb-b-10215	TRUE	reported	igd	2	TRUE
91	rs36065733	G	T	G	T	0.00971991	0.0371	0.472588	0.4659	FALSE	FALSE	FALSE	finn-b-DM_NEPHROPATHY_EXMORE	19	2167878	0.0259	NA	0.1523	Diabetic nephropathy (more controls excluded) || id:finn-b-DM_NEPHROPATHY_EXMORE	Diabetic nephropathy (more controls excluded)	Diabetic nephropathy (more controls excluded) || ||	TRUE	igd	TRUE	rs36065733	rs4807205	T	G	A	G	0.00149596	2163771	19	8.19974e-11	461089	ukb-b-10215	Hand grip strength (right) || id:ukb-b-10215	TRUE	reported	igd	2	TRUE
92	rs3771498	T	C	T	C	0.0141605	0.007	0.514178	0.5357	FALSE	FALSE	FALSE	finn-b-DM_NEPHROPATHY_EXMORE	2	70720070	0.0258	NA	0.7854	Diabetic nephropathy (more controls excluded) || id:finn-b-DM_NEPHROPATHY_EXMORE	Diabetic nephropathy (more controls excluded)	Diabetic nephropathy (more controls excluded) || ||	TRUE	igd	NA	NA	NA	NA	NA	NA	NA	0.00148856	70720070	2	1.9002e-21	461089	ukb-b-10215	Hand grip strength (right) || id:ukb-b-10215	TRUE	reported	igd	2	TRUE
93	rs3848369	T	C	T	C	-0.00953776	0.0129	0.38657	0.3987	FALSE	FALSE	FALSE	finn-b-DM_NEPHROPATHY_EXMORE	16	415078	0.0263	NA	0.6252	Diabetic nephropathy (more controls excluded) || id:finn-b-DM_NEPHROPATHY_EXMORE	Diabetic nephropathy (more controls excluded)	Diabetic nephropathy (more controls excluded) || ||	TRUE	igd	NA	NA	NA	NA	NA	NA	NA	0.00153126	415078	16	4.70002e-10	461089	ukb-b-10215	Hand grip strength (right) || id:ukb-b-10215	TRUE	reported	igd	2	TRUE
94	rs4121165	A	G	A	G	-0.0119792	-0.0213	0.211455	0.1715	FALSE	FALSE	FALSE	finn-b-DM_NEPHROPATHY_EXMORE	1	78276977	0.0344	NA	0.536	Diabetic nephropathy (more controls excluded) || id:finn-b-DM_NEPHROPATHY_EXMORE	Diabetic nephropathy (more controls excluded)	Diabetic nephropathy (more controls excluded) || ||	TRUE	igd	NA	NA	NA	NA	NA	NA	NA	0.00182142	78276977	1	4.79954e-11	461089	ukb-b-10215	Hand grip strength (right) || id:ukb-b-10215	TRUE	reported	igd	2	TRUE
95	rs4369779	C	T	C	T	0.017203	0.0043	0.789015	0.7747	FALSE	FALSE	FALSE	finn-b-DM_NEPHROPATHY_EXMORE	18	20735408	0.0309	NA	0.8892	Diabetic nephropathy (more controls excluded) || id:finn-b-DM_NEPHROPATHY_EXMORE	Diabetic nephropathy (more controls excluded)	Diabetic nephropathy (more controls excluded) || ||	TRUE	igd	NA	NA	NA	NA	NA	NA	NA	0.00182068	20735408	18	3.40017e-21	461089	ukb-b-10215	Hand grip strength (right) || id:ukb-b-10215	TRUE	reported	igd	2	TRUE
96	rs4549685	T	C	T	C	0.00971494	-0.0468	0.329917	0.3298	FALSE	FALSE	FALSE	finn-b-DM_NEPHROPATHY_EXMORE	7	39326478	0.0275	NA	0.0883304	Diabetic nephropathy (more controls excluded) || id:finn-b-DM_NEPHROPATHY_EXMORE	Diabetic nephropathy (more controls excluded)	Diabetic nephropathy (more controls excluded) || ||	TRUE	igd	NA	NA	NA	NA	NA	NA	NA	0.00158124	39326478	7	8.10009e-10	461089	ukb-b-10215	Hand grip strength (right) || id:ukb-b-10215	TRUE	reported	igd	2	TRUE
97	rs4553566	C	T	C	T	-0.00930181	0.0697	0.453271	0.461	FALSE	FALSE	FALSE	finn-b-DM_NEPHROPATHY_EXMORE	15	58336319	0.0259	NA	0.00707604	Diabetic nephropathy (more controls excluded) || id:finn-b-DM_NEPHROPATHY_EXMORE	Diabetic nephropathy (more controls excluded)	Diabetic nephropathy (more controls excluded) || ||	TRUE	igd	NA	NA	NA	NA	NA	NA	NA	0.00149229	58336319	15	4.60002e-10	461089	ukb-b-10215	Hand grip strength (right) || id:ukb-b-10215	TRUE	reported	igd	2	TRUE
98	rs4730984	T	G	T	G	0.0104789	-0.0743	0.239566	0.2505	FALSE	FALSE	FALSE	finn-b-DM_NEPHROPATHY_EXMORE	7	120655676	0.0297	NA	0.01244	Diabetic nephropathy (more controls excluded) || id:finn-b-DM_NEPHROPATHY_EXMORE	Diabetic nephropathy (more controls excluded)	Diabetic nephropathy (more controls excluded) || ||	TRUE	igd	NA	NA	NA	NA	NA	NA	NA	0.00174245	120655676	7	1.79999e-09	461089	ukb-b-10215	Hand grip strength (right) || id:ukb-b-10215	TRUE	reported	igd	2	TRUE
99	rs4737446	T	G	T	G	0.0102668	0.0192	0.694661	0.6755	FALSE	FALSE	FALSE	finn-b-DM_NEPHROPATHY_EXMORE	8	57665019	0.0275	NA	0.4852	Diabetic nephropathy (more controls excluded) || id:finn-b-DM_NEPHROPATHY_EXMORE	Diabetic nephropathy (more controls excluded)	Diabetic nephropathy (more controls excluded) || ||	TRUE	igd	NA	NA	NA	NA	NA	NA	NA	0.00162131	57665019	8	2.39999e-10	461089	ukb-b-10215	Hand grip strength (right) || id:ukb-b-10215	TRUE	reported	igd	2	TRUE
100	rs4751671	A	G	A	G	0.0082332	-0.0051	0.530724	0.6552	FALSE	FALSE	FALSE	finn-b-DM_NEPHROPATHY_EXMORE	10	116138744	0.0272	NA	0.852	Diabetic nephropathy (more controls excluded) || id:finn-b-DM_NEPHROPATHY_EXMORE	Diabetic nephropathy (more controls excluded)	Diabetic nephropathy (more controls excluded) || ||	TRUE	igd	NA	NA	NA	NA	NA	NA	NA	0.00150019	116138744	10	4.09996e-08	461089	ukb-b-10215	Hand grip strength (right) || id:ukb-b-10215	TRUE	reported	igd	2	TRUE
101	rs4752689	A	G	A	G	0.0087531	0.049	0.584246	0.7053	FALSE	FALSE	FALSE	finn-b-DM_NEPHROPATHY_EXMORE	10	124131176	0.0284	NA	0.0850707	Diabetic nephropathy (more controls excluded) || id:finn-b-DM_NEPHROPATHY_EXMORE	Diabetic nephropathy (more controls excluded)	Diabetic nephropathy (more controls excluded) || ||	TRUE	igd	NA	NA	NA	NA	NA	NA	NA	0.00150761	124131176	10	6.4e-09	461089	ukb-b-10215	Hand grip strength (right) || id:ukb-b-10215	TRUE	reported	igd	2	TRUE
102	rs4768725	C	T	C	T	0.00905894	-0.0132	0.699597	0.661	FALSE	FALSE	FALSE	finn-b-DM_NEPHROPATHY_EXMORE	12	46848478	0.0273	NA	0.6294	Diabetic nephropathy (more controls excluded) || id:finn-b-DM_NEPHROPATHY_EXMORE	Diabetic nephropathy (more controls excluded)	Diabetic nephropathy (more controls excluded) || ||	TRUE	igd	NA	NA	NA	NA	NA	NA	NA	0.00162081	46848478	12	2.30001e-08	461089	ukb-b-10215	Hand grip strength (right) || id:ukb-b-10215	TRUE	reported	igd	2	TRUE
103	rs4784329	C	A	C	A	-0.0133357	-0.0011	0.426476	0.4466	FALSE	FALSE	FALSE	finn-b-DM_NEPHROPATHY_EXMORE	16	53910261	0.0259	NA	0.9653	Diabetic nephropathy (more controls excluded) || id:finn-b-DM_NEPHROPATHY_EXMORE	Diabetic nephropathy (more controls excluded)	Diabetic nephropathy (more controls excluded) || ||	TRUE	igd	NA	NA	NA	NA	NA	NA	NA	0.00150734	53910261	16	8.99912e-19	461089	ukb-b-10215	Hand grip strength (right) || id:ukb-b-10215	TRUE	reported	igd	2	TRUE
104	rs4785574	G	A	G	A	-0.0103769	0.0437	0.555329	0.5839	FALSE	FALSE	FALSE	finn-b-DM_NEPHROPATHY_EXMORE	16	89568875	0.0263	NA	0.0965495	Diabetic nephropathy (more controls excluded) || id:finn-b-DM_NEPHROPATHY_EXMORE	Diabetic nephropathy (more controls excluded)	Diabetic nephropathy (more controls excluded) || ||	TRUE	igd	NA	NA	NA	NA	NA	NA	NA	0.00149954	89568875	16	4.49987e-12	461089	ukb-b-10215	Hand grip strength (right) || id:ukb-b-10215	TRUE	reported	igd	2	TRUE
105	rs4793658	C	A	C	A	-0.0136707	0.0115	0.110375	0.08867	FALSE	FALSE	FALSE	finn-b-DM_NEPHROPATHY_EXMORE	17	45878733	0.0456	NA	0.8016	Diabetic nephropathy (more controls excluded) || id:finn-b-DM_NEPHROPATHY_EXMORE	Diabetic nephropathy (more controls excluded)	Diabetic nephropathy (more controls excluded) || ||	TRUE	igd	NA	NA	NA	NA	NA	NA	NA	0.00248614	45878733	17	3.79997e-08	461089	ukb-b-10215	Hand grip strength (right) || id:ukb-b-10215	TRUE	reported	igd	2	TRUE
106	rs4802848	C	G	C	G	0.0110767	0.0229	0.730261	0.795	FALSE	TRUE	FALSE	finn-b-DM_NEPHROPATHY_EXMORE	19	52218342	0.032	NA	0.4749	Diabetic nephropathy (more controls excluded) || id:finn-b-DM_NEPHROPATHY_EXMORE	Diabetic nephropathy (more controls excluded)	Diabetic nephropathy (more controls excluded) || ||	TRUE	igd	NA	NA	NA	NA	NA	NA	NA	0.00167496	52218342	19	3.80014e-11	461089	ukb-b-10215	Hand grip strength (right) || id:ukb-b-10215	TRUE	reported	igd	2	TRUE
107	rs4868110	T	A	T	A	-0.00971069	0.0518	0.323165	0.3536	FALSE	TRUE	FALSE	finn-b-DM_NEPHROPATHY_EXMORE	5	171164168	0.027	NA	0.0549199	Diabetic nephropathy (more controls excluded) || id:finn-b-DM_NEPHROPATHY_EXMORE	Diabetic nephropathy (more controls excluded)	Diabetic nephropathy (more controls excluded) || ||	TRUE	igd	NA	NA	NA	NA	NA	NA	NA	0.00158981	171164168	5	1e-09	461089	ukb-b-10215	Hand grip strength (right) || id:ukb-b-10215	TRUE	reported	igd	2	TRUE
108	rs4927015	A	G	A	G	0.013059	-0.0475	0.582858	0.6705	FALSE	FALSE	FALSE	finn-b-DM_NEPHROPATHY_EXMORE	1	54072471	0.0276	NA	0.0848203	Diabetic nephropathy (more controls excluded) || id:finn-b-DM_NEPHROPATHY_EXMORE	Diabetic nephropathy (more controls excluded)	Diabetic nephropathy (more controls excluded) || ||	TRUE	igd	NA	NA	NA	NA	NA	NA	NA	0.00150895	54072471	1	5.00035e-18	461089	ukb-b-10215	Hand grip strength (right) || id:ukb-b-10215	TRUE	reported	igd	2	TRUE
109	rs4962700	G	C	G	C	0.00932733	0.0507	0.302017	0.3994	FALSE	TRUE	FALSE	finn-b-DM_NEPHROPATHY_EXMORE	10	126479989	0.0265	NA	0.0556698	Diabetic nephropathy (more controls excluded) || id:finn-b-DM_NEPHROPATHY_EXMORE	Diabetic nephropathy (more controls excluded)	Diabetic nephropathy (more controls excluded) || ||	TRUE	igd	NA	NA	NA	NA	NA	NA	NA	0.00163735	126479989	10	1.2e-08	461089	ukb-b-10215	Hand grip strength (right) || id:ukb-b-10215	TRUE	reported	igd	2	TRUE
110	rs56074046	A	G	A	G	-0.00903502	-0.022	0.371748	0.2869	FALSE	FALSE	FALSE	finn-b-DM_NEPHROPATHY_EXMORE	17	7358930	0.0286	NA	0.4413	Diabetic nephropathy (more controls excluded) || id:finn-b-DM_NEPHROPATHY_EXMORE	Diabetic nephropathy (more controls excluded)	Diabetic nephropathy (more controls excluded) || ||	TRUE	igd	NA	NA	NA	NA	NA	NA	NA	0.00153954	7358930	17	4.39997e-09	461089	ukb-b-10215	Hand grip strength (right) || id:ukb-b-10215	TRUE	reported	igd	2	TRUE
111	rs56144131	C	T	C	T	-0.01307	0.0583	0.149344	0.1525	FALSE	FALSE	FALSE	finn-b-DM_NEPHROPATHY_EXMORE	1	208977656	0.0359	NA	0.105	Diabetic nephropathy (more controls excluded) || id:finn-b-DM_NEPHROPATHY_EXMORE	Diabetic nephropathy (more controls excluded)	Diabetic nephropathy (more controls excluded) || ||	TRUE	igd	NA	NA	NA	NA	NA	NA	NA	0.00208666	208977656	1	3.79997e-10	461089	ukb-b-10215	Hand grip strength (right) || id:ukb-b-10215	TRUE	reported	igd	2	TRUE
112	rs56365901	G	A	G	A	-0.0142618	-0.0147	0.222684	0.08198	FALSE	FALSE	FALSE	finn-b-DM_NEPHROPATHY_EXMORE	17	43960323	0.0475	NA	0.7573	Diabetic nephropathy (more controls excluded) || id:finn-b-DM_NEPHROPATHY_EXMORE	Diabetic nephropathy (more controls excluded)	Diabetic nephropathy (more controls excluded) || ||	TRUE	igd	NA	NA	NA	NA	NA	NA	NA	0.00179293	43960323	17	1.80011e-15	461089	ukb-b-10215	Hand grip strength (right) || id:ukb-b-10215	TRUE	reported	igd	2	TRUE
113	rs58670122	G	A	G	A	-0.0132234	0.0483	0.14316	0.1024	FALSE	FALSE	FALSE	finn-b-DM_NEPHROPATHY_EXMORE	1	22492613	0.0429	NA	0.26	Diabetic nephropathy (more controls excluded) || id:finn-b-DM_NEPHROPATHY_EXMORE	Diabetic nephropathy (more controls excluded)	Diabetic nephropathy (more controls excluded) || ||	TRUE	igd	NA	NA	NA	NA	NA	NA	NA	0.00214787	22492613	1	7.39997e-10	461089	ukb-b-10215	Hand grip strength (right) || id:ukb-b-10215	TRUE	reported	igd	2	TRUE
114	rs600038	C	T	C	T	-0.0103761	7e-04	0.20706	0.2208	FALSE	FALSE	FALSE	finn-b-DM_NEPHROPATHY_EXMORE	9	136151806	0.031	NA	0.9816	Diabetic nephropathy (more controls excluded) || id:finn-b-DM_NEPHROPATHY_EXMORE	Diabetic nephropathy (more controls excluded)	Diabetic nephropathy (more controls excluded) || ||	TRUE	igd	NA	NA	NA	NA	NA	NA	NA	0.00183358	136151806	9	1.5e-08	461089	ukb-b-10215	Hand grip strength (right) || id:ukb-b-10215	TRUE	reported	igd	2	TRUE
115	rs6006984	C	T	C	T	0.0102987	0.0273	0.277766	0.2925	FALSE	FALSE	FALSE	finn-b-DM_NEPHROPATHY_EXMORE	22	45714937	0.0283	NA	0.3357	Diabetic nephropathy (more controls excluded) || id:finn-b-DM_NEPHROPATHY_EXMORE	Diabetic nephropathy (more controls excluded)	Diabetic nephropathy (more controls excluded) || ||	TRUE	igd	NA	NA	NA	NA	NA	NA	NA	0.00165665	45714937	22	5.1e-10	461089	ukb-b-10215	Hand grip strength (right) || id:ukb-b-10215	TRUE	reported	igd	2	TRUE
116	rs6063504	G	C	G	C	0.00862345	0.0332	0.492707	0.4667	FALSE	TRUE	TRUE	finn-b-DM_NEPHROPATHY_EXMORE	20	48981014	0.026	NA	0.2012	Diabetic nephropathy (more controls excluded) || id:finn-b-DM_NEPHROPATHY_EXMORE	Diabetic nephropathy (more controls excluded)	Diabetic nephropathy (more controls excluded) || ||	TRUE	igd	NA	NA	NA	NA	NA	NA	NA	0.0014938	48981014	20	7.79992e-09	461089	ukb-b-10215	Hand grip strength (right) || id:ukb-b-10215	TRUE	reported	igd	2	FALSE
117	rs61389091	T	C	T	C	0.0220553	-0.0438	0.041752	0.042	FALSE	FALSE	FALSE	finn-b-DM_NEPHROPATHY_EXMORE	11	74427921	0.0647	NA	0.4985	Diabetic nephropathy (more controls excluded) || id:finn-b-DM_NEPHROPATHY_EXMORE	Diabetic nephropathy (more controls excluded)	Diabetic nephropathy (more controls excluded) || ||	TRUE	igd	NA	NA	NA	NA	NA	NA	NA	0.00373782	74427921	11	3.59998e-09	461089	ukb-b-10215	Hand grip strength (right) || id:ukb-b-10215	TRUE	reported	igd	2	TRUE
118	rs62037412	A	G	A	G	0.00932966	0.0172	0.357285	0.4302	FALSE	FALSE	FALSE	finn-b-DM_NEPHROPATHY_EXMORE	16	28917746	0.026	NA	0.507	Diabetic nephropathy (more controls excluded) || id:finn-b-DM_NEPHROPATHY_EXMORE	Diabetic nephropathy (more controls excluded)	Diabetic nephropathy (more controls excluded) || ||	TRUE	igd	NA	NA	NA	NA	NA	NA	NA	0.0015542	28917746	16	1.89998e-09	461089	ukb-b-10215	Hand grip strength (right) || id:ukb-b-10215	TRUE	reported	igd	2	TRUE
119	rs62234790	A	C	A	C	0.0105846	0.0185	0.245816	0.2697	FALSE	FALSE	FALSE	finn-b-DM_NEPHROPATHY_EXMORE	3	13750642	0.0291	NA	0.523701	Diabetic nephropathy (more controls excluded) || id:finn-b-DM_NEPHROPATHY_EXMORE	Diabetic nephropathy (more controls excluded)	Diabetic nephropathy (more controls excluded) || ||	TRUE	igd	NA	NA	NA	NA	NA	NA	NA	0.0017265	13750642	3	8.79995e-10	461089	ukb-b-10215	Hand grip strength (right) || id:ukb-b-10215	TRUE	reported	igd	2	TRUE
120	rs62509875	G	A	G	A	-0.0131798	0.0126	0.170951	0.1356	FALSE	FALSE	FALSE	finn-b-DM_NEPHROPATHY_EXMORE	8	110360944	0.0378	NA	0.739301	Diabetic nephropathy (more controls excluded) || id:finn-b-DM_NEPHROPATHY_EXMORE	Diabetic nephropathy (more controls excluded)	Diabetic nephropathy (more controls excluded) || ||	TRUE	igd	NA	NA	NA	NA	NA	NA	NA	0.00197325	110360944	8	2.39994e-11	461089	ukb-b-10215	Hand grip strength (right) || id:ukb-b-10215	TRUE	reported	igd	2	TRUE
121	rs635538	A	G	A	G	-0.0219943	-0.0121	0.913868	0.8964	FALSE	FALSE	FALSE	finn-b-DM_NEPHROPATHY_EXMORE	18	53273614	0.0423	NA	0.7752	Diabetic nephropathy (more controls excluded) || id:finn-b-DM_NEPHROPATHY_EXMORE	Diabetic nephropathy (more controls excluded)	Diabetic nephropathy (more controls excluded) || ||	TRUE	igd	NA	NA	NA	NA	NA	NA	NA	0.00266274	53273614	18	1.50003e-16	461089	ukb-b-10215	Hand grip strength (right) || id:ukb-b-10215	TRUE	reported	igd	2	TRUE
122	rs645144	C	T	C	T	-0.00868793	0.0213	0.329996	0.2779	FALSE	FALSE	FALSE	finn-b-DM_NEPHROPATHY_EXMORE	6	141180780	0.0288	NA	0.4587	Diabetic nephropathy (more controls excluded) || id:finn-b-DM_NEPHROPATHY_EXMORE	Diabetic nephropathy (more controls excluded)	Diabetic nephropathy (more controls excluded) || ||	TRUE	igd	NA	NA	NA	NA	NA	NA	NA	0.00158627	141180780	6	4.30002e-08	461089	ukb-b-10215	Hand grip strength (right) || id:ukb-b-10215	TRUE	reported	igd	2	TRUE
123	rs6473015	C	A	C	A	0.00959961	-0.0371	0.285659	0.2167	FALSE	FALSE	FALSE	finn-b-DM_NEPHROPATHY_EXMORE	8	78178485	0.0316	NA	0.2402	Diabetic nephropathy (more controls excluded) || id:finn-b-DM_NEPHROPATHY_EXMORE	Diabetic nephropathy (more controls excluded)	Diabetic nephropathy (more controls excluded) || ||	TRUE	igd	NA	NA	NA	NA	NA	NA	NA	0.00164629	78178485	8	5.49997e-09	461089	ukb-b-10215	Hand grip strength (right) || id:ukb-b-10215	TRUE	reported	igd	2	TRUE
124	rs6592737	T	A	T	A	-0.00924791	-0.0321	0.37154	0.4112	FALSE	TRUE	FALSE	finn-b-DM_NEPHROPATHY_EXMORE	11	77322619	0.0262	NA	0.2203	Diabetic nephropathy (more controls excluded) || id:finn-b-DM_NEPHROPATHY_EXMORE	Diabetic nephropathy (more controls excluded)	Diabetic nephropathy (more controls excluded) || ||	TRUE	igd	NA	NA	NA	NA	NA	NA	NA	0.00154126	77322619	11	2e-09	461089	ukb-b-10215	Hand grip strength (right) || id:ukb-b-10215	TRUE	reported	igd	2	TRUE
125	rs6693567	T	C	T	C	-0.00974656	-0.0095	0.733032	0.7801	FALSE	FALSE	FALSE	finn-b-DM_NEPHROPATHY_EXMORE	1	150510660	0.0313	NA	0.7615	Diabetic nephropathy (more controls excluded) || id:finn-b-DM_NEPHROPATHY_EXMORE	Diabetic nephropathy (more controls excluded)	Diabetic nephropathy (more controls excluded) || ||	TRUE	igd	NA	NA	NA	NA	NA	NA	NA	0.00167765	150510660	1	6.29999e-09	461089	ukb-b-10215	Hand grip strength (right) || id:ukb-b-10215	TRUE	reported	igd	2	TRUE
126	rs6693965	T	G	T	G	-0.016251	-0.0219	0.12803	0.1096	FALSE	FALSE	FALSE	finn-b-DM_NEPHROPATHY_EXMORE	1	10378416	0.0413	NA	0.5966	Diabetic nephropathy (more controls excluded) || id:finn-b-DM_NEPHROPATHY_EXMORE	Diabetic nephropathy (more controls excluded)	Diabetic nephropathy (more controls excluded) || ||	TRUE	igd	NA	NA	NA	NA	NA	NA	NA	0.00223033	10378416	1	3.19963e-13	461089	ukb-b-10215	Hand grip strength (right) || id:ukb-b-10215	TRUE	reported	igd	2	TRUE
127	rs6711390	T	C	T	C	0.0132663	0.0045	0.37107	0.3957	FALSE	FALSE	FALSE	finn-b-DM_NEPHROPATHY_EXMORE	2	135629439	0.0264	NA	0.8635	Diabetic nephropathy (more controls excluded) || id:finn-b-DM_NEPHROPATHY_EXMORE	Diabetic nephropathy (more controls excluded)	Diabetic nephropathy (more controls excluded) || ||	TRUE	igd	NA	NA	NA	NA	NA	NA	NA	0.00152876	135629439	2	4.00037e-18	461089	ukb-b-10215	Hand grip strength (right) || id:ukb-b-10215	TRUE	reported	igd	2	TRUE
128	rs6715064	T	C	T	C	-0.00921128	0.0059	0.310405	0.3112	FALSE	FALSE	FALSE	finn-b-DM_NEPHROPATHY_EXMORE	2	220041928	0.0278	NA	0.8332	Diabetic nephropathy (more controls excluded) || id:finn-b-DM_NEPHROPATHY_EXMORE	Diabetic nephropathy (more controls excluded)	Diabetic nephropathy (more controls excluded) || ||	TRUE	igd	NA	NA	NA	NA	NA	NA	NA	0.00160563	220041928	2	9.59997e-09	461089	ukb-b-10215	Hand grip strength (right) || id:ukb-b-10215	TRUE	reported	igd	2	TRUE
129	rs6792762	A	G	A	G	-0.00911683	-0.0316	0.419501	0.4469	FALSE	FALSE	FALSE	finn-b-DM_NEPHROPATHY_EXMORE	3	38574491	0.026	NA	0.2255	Diabetic nephropathy (more controls excluded) || id:finn-b-DM_NEPHROPATHY_EXMORE	Diabetic nephropathy (more controls excluded)	Diabetic nephropathy (more controls excluded) || ||	TRUE	igd	NA	NA	NA	NA	NA	NA	NA	0.0015155	38574491	3	1.79999e-09	461089	ukb-b-10215	Hand grip strength (right) || id:ukb-b-10215	TRUE	reported	igd	2	TRUE
130	rs6870324	G	C	G	C	-0.00998568	-0.0141	0.269673	0.2285	FALSE	TRUE	FALSE	finn-b-DM_NEPHROPATHY_EXMORE	5	141787317	0.0308	NA	0.647099	Diabetic nephropathy (more controls excluded) || id:finn-b-DM_NEPHROPATHY_EXMORE	Diabetic nephropathy (more controls excluded)	Diabetic nephropathy (more controls excluded) || ||	TRUE	igd	NA	NA	NA	NA	NA	NA	NA	0.00168316	141787317	5	2.99999e-09	461089	ukb-b-10215	Hand grip strength (right) || id:ukb-b-10215	TRUE	reported	igd	2	TRUE
131	rs6882168	T	C	T	C	-0.00909312	0.034	0.337386	0.3933	FALSE	FALSE	FALSE	finn-b-DM_NEPHROPATHY_EXMORE	5	39402647	0.0264	NA	0.1985	Diabetic nephropathy (more controls excluded) || id:finn-b-DM_NEPHROPATHY_EXMORE	Diabetic nephropathy (more controls excluded)	Diabetic nephropathy (more controls excluded) || ||	TRUE	igd	NA	NA	NA	NA	NA	NA	NA	0.00157605	39402647	5	7.90005e-09	461089	ukb-b-10215	Hand grip strength (right) || id:ukb-b-10215	TRUE	reported	igd	2	TRUE
132	rs6962338	G	A	G	A	-0.0203488	0.0691	0.043971	0.03544	FALSE	FALSE	FALSE	finn-b-DM_NEPHROPATHY_EXMORE	7	69160985	0.0698	NA	0.3219	Diabetic nephropathy (more controls excluded) || id:finn-b-DM_NEPHROPATHY_EXMORE	Diabetic nephropathy (more controls excluded)	Diabetic nephropathy (more controls excluded) || ||	TRUE	igd	NA	NA	NA	NA	NA	NA	NA	0.00362338	69160985	7	2e-08	461089	ukb-b-10215	Hand grip strength (right) || id:ukb-b-10215	TRUE	reported	igd	2	TRUE
133	rs6977081	T	G	T	G	0.01286	0.0476	0.333818	0.3576	FALSE	FALSE	FALSE	finn-b-DM_NEPHROPATHY_EXMORE	7	150542515	0.027	NA	0.0778001	Diabetic nephropathy (more controls excluded) || id:finn-b-DM_NEPHROPATHY_EXMORE	Diabetic nephropathy (more controls excluded)	Diabetic nephropathy (more controls excluded) || ||	TRUE	igd	NA	NA	NA	NA	NA	NA	NA	0.00158867	150542515	7	5.70033e-16	461089	ukb-b-10215	Hand grip strength (right) || id:ukb-b-10215	TRUE	reported	igd	2	TRUE
134	rs7034200	A	C	A	C	0.00868874	0.0131	0.480149	0.497	FALSE	FALSE	FALSE	finn-b-DM_NEPHROPATHY_EXMORE	9	4289050	0.0258	NA	0.6109	Diabetic nephropathy (more controls excluded) || id:finn-b-DM_NEPHROPATHY_EXMORE	Diabetic nephropathy (more controls excluded)	Diabetic nephropathy (more controls excluded) || ||	TRUE	igd	NA	NA	NA	NA	NA	NA	NA	0.00148875	4289050	9	5.30005e-09	461089	ukb-b-10215	Hand grip strength (right) || id:ukb-b-10215	TRUE	reported	igd	2	TRUE
135	rs7148603	A	G	A	G	0.00930613	0.0138	0.359456	0.325	FALSE	FALSE	FALSE	finn-b-DM_NEPHROPATHY_EXMORE	14	36683779	0.0278	NA	0.6204	Diabetic nephropathy (more controls excluded) || id:finn-b-DM_NEPHROPATHY_EXMORE	Diabetic nephropathy (more controls excluded)	Diabetic nephropathy (more controls excluded) || ||	TRUE	igd	NA	NA	NA	NA	NA	NA	NA	0.00158837	36683779	14	4.70002e-09	461089	ukb-b-10215	Hand grip strength (right) || id:ukb-b-10215	TRUE	reported	igd	2	TRUE
136	rs7196917	G	A	G	A	-0.010582	0.03	0.429932	0.3947	FALSE	FALSE	FALSE	finn-b-DM_NEPHROPATHY_EXMORE	16	69896527	0.0265	NA	0.2581	Diabetic nephropathy (more controls excluded) || id:finn-b-DM_NEPHROPATHY_EXMORE	Diabetic nephropathy (more controls excluded)	Diabetic nephropathy (more controls excluded) || ||	TRUE	igd	NA	NA	NA	NA	NA	NA	NA	0.00150287	69896527	16	1.9002e-12	461089	ukb-b-10215	Hand grip strength (right) || id:ukb-b-10215	TRUE	reported	igd	2	TRUE
137	rs7206195	T	C	T	C	-0.0153211	0.0199	0.180373	0.2214	FALSE	FALSE	FALSE	finn-b-DM_NEPHROPATHY_EXMORE	16	2145280	0.0314	NA	0.5255	Diabetic nephropathy (more controls excluded) || id:finn-b-DM_NEPHROPATHY_EXMORE	Diabetic nephropathy (more controls excluded)	Diabetic nephropathy (more controls excluded) || ||	TRUE	igd	NA	NA	NA	NA	NA	NA	NA	0.00193924	2145280	16	2.80027e-15	461089	ukb-b-10215	Hand grip strength (right) || id:ukb-b-10215	TRUE	reported	igd	2	TRUE
138	rs721101	C	T	C	T	0.00946697	0.0072	0.271238	0.1936	FALSE	FALSE	FALSE	finn-b-DM_NEPHROPATHY_EXMORE	6	155632844	0.0327	NA	0.8252	Diabetic nephropathy (more controls excluded) || id:finn-b-DM_NEPHROPATHY_EXMORE	Diabetic nephropathy (more controls excluded)	Diabetic nephropathy (more controls excluded) || ||	TRUE	igd	NA	NA	NA	NA	NA	NA	NA	0.0016742	155632844	6	1.6e-08	461089	ukb-b-10215	Hand grip strength (right) || id:ukb-b-10215	TRUE	reported	igd	2	TRUE
139	rs7214252	A	G	A	G	-0.0102442	1e-04	0.211101	0.2418	FALSE	FALSE	FALSE	finn-b-DM_NEPHROPATHY_EXMORE	17	27486673	0.0301	NA	0.9975	Diabetic nephropathy (more controls excluded) || id:finn-b-DM_NEPHROPATHY_EXMORE	Diabetic nephropathy (more controls excluded)	Diabetic nephropathy (more controls excluded) || ||	TRUE	igd	NA	NA	NA	NA	NA	NA	NA	0.00182532	27486673	17	2e-08	461089	ukb-b-10215	Hand grip strength (right) || id:ukb-b-10215	TRUE	reported	igd	2	TRUE
140	rs7249	T	C	T	C	0.00848186	0.0031	0.365956	0.344	FALSE	FALSE	FALSE	finn-b-DM_NEPHROPATHY_EXMORE	19	18391171	0.0272	NA	0.9103	Diabetic nephropathy (more controls excluded) || id:finn-b-DM_NEPHROPATHY_EXMORE	Diabetic nephropathy (more controls excluded)	Diabetic nephropathy (more controls excluded) || ||	TRUE	igd	NA	NA	NA	NA	NA	NA	NA	0.00154442	18391171	19	4e-08	461089	ukb-b-10215	Hand grip strength (right) || id:ukb-b-10215	TRUE	reported	igd	2	TRUE
141	rs7266065	A	G	A	G	0.00993881	-0.0342	0.322982	0.2718	FALSE	FALSE	FALSE	finn-b-DM_NEPHROPATHY_EXMORE	20	47531817	0.029	NA	0.2393	Diabetic nephropathy (more controls excluded) || id:finn-b-DM_NEPHROPATHY_EXMORE	Diabetic nephropathy (more controls excluded)	Diabetic nephropathy (more controls excluded) || ||	TRUE	igd	NA	NA	NA	NA	NA	NA	NA	0.00159481	47531817	20	4.60002e-10	461089	ukb-b-10215	Hand grip strength (right) || id:ukb-b-10215	TRUE	reported	igd	2	TRUE
142	rs72820369	T	A	T	A	0.0161266	-0.0183	0.117642	0.1459	FALSE	TRUE	FALSE	finn-b-DM_NEPHROPATHY_EXMORE	10	81251539	0.0367	NA	0.6176	Diabetic nephropathy (more controls excluded) || id:finn-b-DM_NEPHROPATHY_EXMORE	Diabetic nephropathy (more controls excluded)	Diabetic nephropathy (more controls excluded) || ||	TRUE	igd	NA	NA	NA	NA	NA	NA	NA	0.00232961	81251539	10	4.40048e-12	461089	ukb-b-10215	Hand grip strength (right) || id:ukb-b-10215	TRUE	reported	igd	2	TRUE
143	rs7301953	A	G	A	G	-0.0115397	-0.0392	0.312268	0.2947	FALSE	FALSE	FALSE	finn-b-DM_NEPHROPATHY_EXMORE	12	124405871	0.0284	NA	0.1683	Diabetic nephropathy (more controls excluded) || id:finn-b-DM_NEPHROPATHY_EXMORE	Diabetic nephropathy (more controls excluded)	Diabetic nephropathy (more controls excluded) || ||	TRUE	igd	NA	NA	NA	NA	NA	NA	NA	0.00160449	124405871	12	6.4003e-13	461089	ukb-b-10215	Hand grip strength (right) || id:ukb-b-10215	TRUE	reported	igd	2	TRUE
144	rs7451021	C	T	C	T	-0.0157967	0.023	0.689474	0.6865	FALSE	FALSE	FALSE	finn-b-DM_NEPHROPATHY_EXMORE	6	130381246	0.0277	NA	0.4067	Diabetic nephropathy (more controls excluded) || id:finn-b-DM_NEPHROPATHY_EXMORE	Diabetic nephropathy (more controls excluded)	Diabetic nephropathy (more controls excluded) || ||	TRUE	igd	NA	NA	NA	NA	NA	NA	NA	0.00160573	130381246	6	7.70016e-23	461089	ukb-b-10215	Hand grip strength (right) || id:ukb-b-10215	TRUE	reported	igd	2	TRUE
145	rs75457267	T	C	T	C	-0.0187295	0.0457	0.05122	0.04609	FALSE	FALSE	FALSE	finn-b-DM_NEPHROPATHY_EXMORE	5	102658770	0.0616	NA	0.457999	Diabetic nephropathy (more controls excluded) || id:finn-b-DM_NEPHROPATHY_EXMORE	Diabetic nephropathy (more controls excluded)	Diabetic nephropathy (more controls excluded) || ||	TRUE	igd	NA	NA	NA	NA	NA	NA	NA	0.00339456	102658770	5	3.40001e-08	461089	ukb-b-10215	Hand grip strength (right) || id:ukb-b-10215	TRUE	reported	igd	2	TRUE
146	rs7549184	A	G	A	G	0.01056	-0.0222	0.787331	0.7941	FALSE	FALSE	FALSE	finn-b-DM_NEPHROPATHY_EXMORE	1	215412906	0.0318	NA	0.484299	Diabetic nephropathy (more controls excluded) || id:finn-b-DM_NEPHROPATHY_EXMORE	Diabetic nephropathy (more controls excluded)	Diabetic nephropathy (more controls excluded) || ||	TRUE	igd	NA	NA	NA	NA	NA	NA	NA	0.00181367	215412906	1	5.80003e-09	461089	ukb-b-10215	Hand grip strength (right) || id:ukb-b-10215	TRUE	reported	igd	2	TRUE
147	rs7565148	G	T	G	T	-0.0103511	-0.005	0.500863	0.4886	FALSE	FALSE	FALSE	finn-b-DM_NEPHROPATHY_EXMORE	2	44188396	0.0258	NA	0.8471	Diabetic nephropathy (more controls excluded) || id:finn-b-DM_NEPHROPATHY_EXMORE	Diabetic nephropathy (more controls excluded)	Diabetic nephropathy (more controls excluded) || ||	TRUE	igd	NA	NA	NA	NA	NA	NA	NA	0.00148921	44188396	2	3.59998e-12	461089	ukb-b-10215	Hand grip strength (right) || id:ukb-b-10215	TRUE	reported	igd	2	TRUE
148	rs7575451	G	C	G	C	-0.0106047	-0.0314	0.649801	0.6778	FALSE	TRUE	FALSE	finn-b-DM_NEPHROPATHY_EXMORE	2	152352843	0.0276	NA	0.2555	Diabetic nephropathy (more controls excluded) || id:finn-b-DM_NEPHROPATHY_EXMORE	Diabetic nephropathy (more controls excluded)	Diabetic nephropathy (more controls excluded) || ||	TRUE	igd	NA	NA	NA	NA	NA	NA	NA	0.00155571	152352843	2	9.30037e-12	461089	ukb-b-10215	Hand grip strength (right) || id:ukb-b-10215	TRUE	reported	igd	2	TRUE
149	rs7576964	T	G	T	G	0.00974539	0.0239	0.342052	0.3964	FALSE	FALSE	FALSE	finn-b-DM_NEPHROPATHY_EXMORE	2	48601448	0.0263	NA	0.364	Diabetic nephropathy (more controls excluded) || id:finn-b-DM_NEPHROPATHY_EXMORE	Diabetic nephropathy (more controls excluded)	Diabetic nephropathy (more controls excluded) || ||	TRUE	igd	NA	NA	NA	NA	NA	NA	NA	0.00156908	48601448	2	5.30005e-10	461089	ukb-b-10215	Hand grip strength (right) || id:ukb-b-10215	TRUE	reported	igd	2	TRUE
150	rs7652177	G	C	G	C	0.00858128	0.0035	0.504702	0.5016	FALSE	TRUE	TRUE	finn-b-DM_NEPHROPATHY_EXMORE	3	171969077	0.0258	NA	0.8933	Diabetic nephropathy (more controls excluded) || id:finn-b-DM_NEPHROPATHY_EXMORE	Diabetic nephropathy (more controls excluded)	Diabetic nephropathy (more controls excluded) || ||	TRUE	igd	NA	NA	NA	NA	NA	NA	NA	0.00148684	171969077	3	7.90005e-09	461089	ukb-b-10215	Hand grip strength (right) || id:ukb-b-10215	TRUE	reported	igd	2	FALSE
151	rs7657558	G	T	G	T	0.0107255	0.053	0.719597	0.7314	FALSE	FALSE	FALSE	finn-b-DM_NEPHROPATHY_EXMORE	4	30648636	0.0292	NA	0.06944	Diabetic nephropathy (more controls excluded) || id:finn-b-DM_NEPHROPATHY_EXMORE	Diabetic nephropathy (more controls excluded)	Diabetic nephropathy (more controls excluded) || ||	TRUE	igd	NA	NA	NA	NA	NA	NA	NA	0.00166228	30648636	4	1.09999e-10	461089	ukb-b-10215	Hand grip strength (right) || id:ukb-b-10215	TRUE	reported	igd	2	TRUE
152	rs76749769	T	C	T	C	0.0144315	0.0697	0.091199	0.06783	FALSE	FALSE	FALSE	finn-b-DM_NEPHROPATHY_EXMORE	16	3291408	0.0515	NA	0.1759	Diabetic nephropathy (more controls excluded) || id:finn-b-DM_NEPHROPATHY_EXMORE	Diabetic nephropathy (more controls excluded)	Diabetic nephropathy (more controls excluded) || ||	TRUE	igd	NA	NA	NA	NA	NA	NA	NA	0.00257957	3291408	16	2.19999e-08	461089	ukb-b-10215	Hand grip strength (right) || id:ukb-b-10215	TRUE	reported	igd	2	TRUE
153	rs76895963	G	T	G	T	0.0359771	-0.2426	0.020696	0.03265	FALSE	FALSE	FALSE	finn-b-DM_NEPHROPATHY_EXMORE	12	4384844	0.0755	NA	0.001309	Diabetic nephropathy (more controls excluded) || id:finn-b-DM_NEPHROPATHY_EXMORE	Diabetic nephropathy (more controls excluded)	Diabetic nephropathy (more controls excluded) || ||	TRUE	igd	NA	NA	NA	NA	NA	NA	NA	0.00575693	4384844	12	4.09996e-10	461089	ukb-b-10215	Hand grip strength (right) || id:ukb-b-10215	TRUE	reported	igd	2	TRUE
154	rs77485342	T	C	T	C	0.0353373	-0.0945	0.018008	0.02528	FALSE	FALSE	FALSE	finn-b-DM_NEPHROPATHY_EXMORE	6	30842866	0.0825	NA	0.2517	Diabetic nephropathy (more controls excluded) || id:finn-b-DM_NEPHROPATHY_EXMORE	Diabetic nephropathy (more controls excluded)	Diabetic nephropathy (more controls excluded) || ||	TRUE	igd	NA	NA	NA	NA	NA	NA	NA	0.0055898	30842866	6	2.59998e-10	461089	ukb-b-10215	Hand grip strength (right) || id:ukb-b-10215	TRUE	reported	igd	2	TRUE
155	rs7790322	T	C	T	C	-0.00860301	0.0116	0.415619	0.4571	FALSE	FALSE	FALSE	finn-b-DM_NEPHROPATHY_EXMORE	7	2830498	0.0258	NA	0.6526	Diabetic nephropathy (more controls excluded) || id:finn-b-DM_NEPHROPATHY_EXMORE	Diabetic nephropathy (more controls excluded)	Diabetic nephropathy (more controls excluded) || ||	TRUE	igd	NA	NA	NA	NA	NA	NA	NA	0.0015092	2830498	7	1.2e-08	461089	ukb-b-10215	Hand grip strength (right) || id:ukb-b-10215	TRUE	reported	igd	2	TRUE
156	rs7871404	G	A	G	A	0.0119345	-0.0359	0.188654	0.1622	FALSE	FALSE	FALSE	finn-b-DM_NEPHROPATHY_EXMORE	9	99262296	0.035	NA	0.3057	Diabetic nephropathy (more controls excluded) || id:finn-b-DM_NEPHROPATHY_EXMORE	Diabetic nephropathy (more controls excluded)	Diabetic nephropathy (more controls excluded) || ||	TRUE	igd	NA	NA	NA	NA	NA	NA	NA	0.00190074	99262296	9	3.40001e-10	461089	ukb-b-10215	Hand grip strength (right) || id:ukb-b-10215	TRUE	reported	igd	2	TRUE
157	rs7953280	C	G	C	G	-0.00898631	-0.0391	0.506945	0.5021	FALSE	TRUE	TRUE	finn-b-DM_NEPHROPATHY_EXMORE	12	94136009	0.0258	NA	0.1301	Diabetic nephropathy (more controls excluded) || id:finn-b-DM_NEPHROPATHY_EXMORE	Diabetic nephropathy (more controls excluded)	Diabetic nephropathy (more controls excluded) || ||	TRUE	igd	NA	NA	NA	NA	NA	NA	NA	0.00149436	94136009	12	1.79999e-09	461089	ukb-b-10215	Hand grip strength (right) || id:ukb-b-10215	TRUE	reported	igd	2	FALSE
158	rs7963801	C	T	C	T	-0.0112734	0.0393	0.571983	0.5838	FALSE	FALSE	FALSE	finn-b-DM_NEPHROPATHY_EXMORE	12	79685226	0.0262	NA	0.1342	Diabetic nephropathy (more controls excluded) || id:finn-b-DM_NEPHROPATHY_EXMORE	Diabetic nephropathy (more controls excluded)	Diabetic nephropathy (more controls excluded) || ||	TRUE	igd	NA	NA	NA	NA	NA	NA	NA	0.00151048	79685226	12	8.4004e-14	461089	ukb-b-10215	Hand grip strength (right) || id:ukb-b-10215	TRUE	reported	igd	2	TRUE
159	rs79723785	C	T	C	T	-0.0340504	-0.0862	0.016495	0.01782	FALSE	FALSE	FALSE	finn-b-DM_NEPHROPATHY_EXMORE	19	55818225	0.0981	NA	0.3796	Diabetic nephropathy (more controls excluded) || id:finn-b-DM_NEPHROPATHY_EXMORE	Diabetic nephropathy (more controls excluded)	Diabetic nephropathy (more controls excluded) || ||	TRUE	igd	NA	NA	NA	NA	NA	NA	NA	0.00602877	55818225	19	1.6e-08	461089	ukb-b-10215	Hand grip strength (right) || id:ukb-b-10215	TRUE	reported	igd	2	TRUE
160	rs8055199	A	G	A	G	-0.00896262	0.0069	0.660123	0.7424	FALSE	FALSE	FALSE	finn-b-DM_NEPHROPATHY_EXMORE	16	84867404	0.0296	NA	0.8148	Diabetic nephropathy (more controls excluded) || id:finn-b-DM_NEPHROPATHY_EXMORE	Diabetic nephropathy (more controls excluded)	Diabetic nephropathy (more controls excluded) || ||	TRUE	igd	NA	NA	NA	NA	NA	NA	NA	0.00157271	84867404	16	1.2e-08	461089	ukb-b-10215	Hand grip strength (right) || id:ukb-b-10215	TRUE	reported	igd	2	TRUE
161	rs823130	T	C	T	C	-0.0123872	-0.0193	0.432873	0.4437	FALSE	FALSE	FALSE	finn-b-DM_NEPHROPATHY_EXMORE	1	205714372	0.026	NA	0.4575	Diabetic nephropathy (more controls excluded) || id:finn-b-DM_NEPHROPATHY_EXMORE	Diabetic nephropathy (more controls excluded)	Diabetic nephropathy (more controls excluded) || ||	TRUE	igd	NA	NA	NA	NA	NA	NA	NA	0.00150332	205714372	1	1.69981e-16	461089	ukb-b-10215	Hand grip strength (right) || id:ukb-b-10215	TRUE	reported	igd	2	TRUE
162	rs852520	A	C	A	C	-0.00890306	-0.0174	0.662481	0.6236	FALSE	FALSE	FALSE	finn-b-DM_NEPHROPATHY_EXMORE	7	5695267	0.0268	NA	0.5166	Diabetic nephropathy (more controls excluded) || id:finn-b-DM_NEPHROPATHY_EXMORE	Diabetic nephropathy (more controls excluded)	Diabetic nephropathy (more controls excluded) || ||	TRUE	igd	NA	NA	NA	NA	NA	NA	NA	0.00157301	5695267	7	1.5e-08	461089	ukb-b-10215	Hand grip strength (right) || id:ukb-b-10215	TRUE	reported	igd	2	TRUE
163	rs911642	T	C	T	C	0.00862996	-0.0221	0.375746	0.385	FALSE	FALSE	FALSE	finn-b-DM_NEPHROPATHY_EXMORE	20	13260252	0.0265	NA	0.404	Diabetic nephropathy (more controls excluded) || id:finn-b-DM_NEPHROPATHY_EXMORE	Diabetic nephropathy (more controls excluded)	Diabetic nephropathy (more controls excluded) || ||	TRUE	igd	NA	NA	NA	NA	NA	NA	NA	0.00153783	13260252	20	2e-08	461089	ukb-b-10215	Hand grip strength (right) || id:ukb-b-10215	TRUE	reported	igd	2	TRUE
165	rs9322822	T	C	T	C	0.0110799	0.027	0.320183	0.3142	FALSE	FALSE	FALSE	finn-b-DM_NEPHROPATHY_EXMORE	6	105369598	0.0279	NA	0.3322	Diabetic nephropathy (more controls excluded) || id:finn-b-DM_NEPHROPATHY_EXMORE	Diabetic nephropathy (more controls excluded)	Diabetic nephropathy (more controls excluded) || ||	TRUE	igd	NA	NA	NA	NA	NA	NA	NA	0.00159266	105369598	6	3.50026e-12	461089	ukb-b-10215	Hand grip strength (right) || id:ukb-b-10215	TRUE	reported	igd	2	TRUE
166	rs935728	T	C	T	C	0.00955337	-0.0069	0.327604	0.3514	FALSE	FALSE	FALSE	finn-b-DM_NEPHROPATHY_EXMORE	14	80957923	0.0272	NA	0.7996	Diabetic nephropathy (more controls excluded) || id:finn-b-DM_NEPHROPATHY_EXMORE	Diabetic nephropathy (more controls excluded)	Diabetic nephropathy (more controls excluded) || ||	TRUE	igd	NA	NA	NA	NA	NA	NA	NA	0.0015872	80957923	14	1.79999e-09	461089	ukb-b-10215	Hand grip strength (right) || id:ukb-b-10215	TRUE	reported	igd	2	TRUE
167	rs9388051	A	G	A	G	0.0106262	0.0181	0.186051	0.1286	FALSE	FALSE	FALSE	finn-b-DM_NEPHROPATHY_EXMORE	6	122577108	0.0388	NA	0.6404	Diabetic nephropathy (more controls excluded) || id:finn-b-DM_NEPHROPATHY_EXMORE	Diabetic nephropathy (more controls excluded)	Diabetic nephropathy (more controls excluded) || ||	TRUE	igd	NA	NA	NA	NA	NA	NA	NA	0.0019116	122577108	6	2.69998e-08	461089	ukb-b-10215	Hand grip strength (right) || id:ukb-b-10215	TRUE	reported	igd	2	TRUE
168	rs9396861	A	C	A	C	-0.00962972	0.0033	0.598901	0.7529	FALSE	FALSE	FALSE	finn-b-DM_NEPHROPATHY_EXMORE	6	18404133	0.0303	NA	0.9143	Diabetic nephropathy (more controls excluded) || id:finn-b-DM_NEPHROPATHY_EXMORE	Diabetic nephropathy (more controls excluded)	Diabetic nephropathy (more controls excluded) || ||	TRUE	igd	NA	NA	NA	NA	NA	NA	NA	0.00155347	18404133	6	5.69994e-10	461089	ukb-b-10215	Hand grip strength (right) || id:ukb-b-10215	TRUE	reported	igd	2	TRUE
169	rs9639938	G	C	G	C	0.00873031	0.0069	0.540731	0.5646	FALSE	TRUE	TRUE	finn-b-DM_NEPHROPATHY_EXMORE	7	46262729	0.026	NA	0.7907	Diabetic nephropathy (more controls excluded) || id:finn-b-DM_NEPHROPATHY_EXMORE	Diabetic nephropathy (more controls excluded)	Diabetic nephropathy (more controls excluded) || ||	TRUE	igd	NA	NA	NA	NA	NA	NA	NA	0.0014948	46262729	7	5.19996e-09	461089	ukb-b-10215	Hand grip strength (right) || id:ukb-b-10215	TRUE	reported	igd	2	FALSE
170	rs9652468	A	G	A	G	-0.0125308	0.0055	0.249359	0.3061	FALSE	FALSE	FALSE	finn-b-DM_NEPHROPATHY_EXMORE	15	56823913	0.0281	NA	0.8459	Diabetic nephropathy (more controls excluded) || id:finn-b-DM_NEPHROPATHY_EXMORE	Diabetic nephropathy (more controls excluded)	Diabetic nephropathy (more controls excluded) || ||	TRUE	igd	NA	NA	NA	NA	NA	NA	NA	0.00172118	56823913	15	3.29989e-13	461089	ukb-b-10215	Hand grip strength (right) || id:ukb-b-10215	TRUE	reported	igd	2	TRUE
171	rs9757079	T	C	T	C	0.00980223	-0.068	0.318301	0.3195	FALSE	FALSE	FALSE	finn-b-DM_NEPHROPATHY_EXMORE	3	53155158	0.0278	NA	0.0144901	Diabetic nephropathy (more controls excluded) || id:finn-b-DM_NEPHROPATHY_EXMORE	Diabetic nephropathy (more controls excluded)	Diabetic nephropathy (more controls excluded) || ||	TRUE	igd	NA	NA	NA	NA	NA	NA	NA	0.00159699	53155158	3	8.40001e-10	461089	ukb-b-10215	Hand grip strength (right) || id:ukb-b-10215	TRUE	reported	igd	2	TRUE
172	rs9853018	T	C	T	C	0.0101977	-0.0112	0.443249	0.4522	FALSE	FALSE	FALSE	finn-b-DM_NEPHROPATHY_EXMORE	3	141101961	0.0259	NA	0.6656	Diabetic nephropathy (more controls excluded) || id:finn-b-DM_NEPHROPATHY_EXMORE	Diabetic nephropathy (more controls excluded)	Diabetic nephropathy (more controls excluded) || ||	TRUE	igd	NA	NA	NA	NA	NA	NA	NA	0.00149426	141101961	3	8.80035e-12	461089	ukb-b-10215	Hand grip strength (right) || id:ukb-b-10215	TRUE	reported	igd	2	TRUE
173	rs997850	C	G	C	G	-0.0090224	0.0068	0.60473	0.5376	FALSE	TRUE	TRUE	finn-b-DM_NEPHROPATHY_EXMORE	4	154838434	0.0259	NA	0.7938	Diabetic nephropathy (more controls excluded) || id:finn-b-DM_NEPHROPATHY_EXMORE	Diabetic nephropathy (more controls excluded)	Diabetic nephropathy (more controls excluded) || ||	TRUE	igd	NA	NA	NA	NA	NA	NA	NA	0.00153019	154838434	4	3.69999e-09	461089	ukb-b-10215	Hand grip strength (right) || id:ukb-b-10215	TRUE	reported	igd	2	FALSE
