# Supplementary material for: Causality between sarcopenia and diabetic nephropathy: a bidirectional Mendelian randomization study
Source: Front Endocrinol (Lausanne). 2023 May 22;14:1188972. doi: 10.3389/fendo.2023.1188972 (PMC10239922; doi:10.3389/fendo.2023.1188972)
Supplement: Supplementary file 3 [file DataSheet_3.csv]

	SNP	effect_allele.exposure	other_allele.exposure	effect_allele.outcome	other_allele.outcome	beta.exposure	beta.outcome	eaf.exposure	eaf.outcome	remove	palindromic	ambiguous	id.outcome	chr	pos	se.outcome	samplesize.outcome	pval.outcome	outcome	originalname.outcome	outcome.deprecated	mr_keep.outcome	data_source.outcome	proxy.outcome	target_snp.outcome	proxy_snp.outcome	target_a1.outcome	target_a2.outcome	proxy_a1.outcome	proxy_a2.outcome	pos.exposure	pval.exposure	samplesize.exposure	se.exposure	chr.exposure	id.exposure	exposure	mr_keep.exposure	pval_origin.exposure	data_source.exposure	action	mr_keep
1	rs10097417	G	A	G	A	-0.0132302	0.0126	0.170904	0.1356	FALSE	FALSE	FALSE	finn-b-DM_NEPHROPATHY_EXMORE	8	110361477	0.0378	NA	0.7395	Diabetic nephropathy (more controls excluded) || id:finn-b-DM_NEPHROPATHY_EXMORE	Diabetic nephropathy (more controls excluded)	Diabetic nephropathy (more controls excluded) || ||	TRUE	igd	NA	NA	NA	NA	NA	NA	NA	110361477	1.9002e-11	461026	0.00197055	8	ukb-b-7478	Hand grip strength (left) || id:ukb-b-7478	TRUE	reported	igd	2	TRUE
2	rs10144445	G	C	G	C	-0.00936876	-0.023	0.350118	0.3519	FALSE	TRUE	FALSE	finn-b-DM_NEPHROPATHY_EXMORE	14	39695362	0.0271	NA	0.3963	Diabetic nephropathy (more controls excluded) || id:finn-b-DM_NEPHROPATHY_EXMORE	Diabetic nephropathy (more controls excluded)	Diabetic nephropathy (more controls excluded) || ||	TRUE	igd	NA	NA	NA	NA	NA	NA	NA	39695362	1.89998e-09	461026	0.00155918	14	ukb-b-7478	Hand grip strength (left) || id:ukb-b-7478	TRUE	reported	igd	2	TRUE
3	rs10176878	C	T	C	T	-0.0129478	0.0174	0.190861	0.1376	FALSE	FALSE	FALSE	finn-b-DM_NEPHROPATHY_EXMORE	2	59952274	0.0374	NA	0.641	Diabetic nephropathy (more controls excluded) || id:finn-b-DM_NEPHROPATHY_EXMORE	Diabetic nephropathy (more controls excluded)	Diabetic nephropathy (more controls excluded) || ||	TRUE	igd	NA	NA	NA	NA	NA	NA	NA	59952274	8.60003e-12	461026	0.0018962	2	ukb-b-7478	Hand grip strength (left) || id:ukb-b-7478	TRUE	reported	igd	2	TRUE
4	rs10205394	C	G	C	G	-0.0113217	0.0033	0.200728	0.2616	FALSE	TRUE	FALSE	finn-b-DM_NEPHROPATHY_EXMORE	2	218150948	0.0295	NA	0.9115	Diabetic nephropathy (more controls excluded) || id:finn-b-DM_NEPHROPATHY_EXMORE	Diabetic nephropathy (more controls excluded)	Diabetic nephropathy (more controls excluded) || ||	TRUE	igd	NA	NA	NA	NA	NA	NA	NA	218150948	1.09999e-09	461026	0.00185667	2	ukb-b-7478	Hand grip strength (left) || id:ukb-b-7478	TRUE	reported	igd	2	TRUE
5	rs10403906	A	G	A	G	-0.0100323	-0.0498	0.476375	0.4213	FALSE	FALSE	FALSE	finn-b-DM_NEPHROPATHY_EXMORE	19	37376756	0.0262	NA	0.0571005	Diabetic nephropathy (more controls excluded) || id:finn-b-DM_NEPHROPATHY_EXMORE	Diabetic nephropathy (more controls excluded)	Diabetic nephropathy (more controls excluded) || ||	TRUE	igd	NA	NA	NA	NA	NA	NA	NA	37376756	1.50003e-11	461026	0.00148665	19	ukb-b-7478	Hand grip strength (left) || id:ukb-b-7478	TRUE	reported	igd	2	TRUE
6	rs1044299	T	C	T	C	0.01401	-0.001	0.546046	0.5573	FALSE	FALSE	FALSE	finn-b-DM_NEPHROPATHY_EXMORE	1	176811873	0.026	NA	0.9703	Diabetic nephropathy (more controls excluded) || id:finn-b-DM_NEPHROPATHY_EXMORE	Diabetic nephropathy (more controls excluded)	Diabetic nephropathy (more controls excluded) || ||	TRUE	igd	NA	NA	NA	NA	NA	NA	NA	176811873	6.59933e-21	461026	0.00149362	1	ukb-b-7478	Hand grip strength (left) || id:ukb-b-7478	TRUE	reported	igd	2	TRUE
7	rs10786706	T	C	T	C	0.0100072	0.0292	0.465745	0.4564	FALSE	FALSE	FALSE	finn-b-DM_NEPHROPATHY_EXMORE	10	104500659	0.026	NA	0.2624	Diabetic nephropathy (more controls excluded) || id:finn-b-DM_NEPHROPATHY_EXMORE	Diabetic nephropathy (more controls excluded)	Diabetic nephropathy (more controls excluded) || ||	TRUE	igd	NA	NA	NA	NA	NA	NA	NA	104500659	1.69981e-11	461026	0.00148741	10	ukb-b-7478	Hand grip strength (left) || id:ukb-b-7478	TRUE	reported	igd	2	TRUE
8	rs10788958	G	C	G	C	0.0141976	-0.0902	0.644753	0.7423	FALSE	TRUE	FALSE	finn-b-DM_NEPHROPATHY_EXMORE	1	54040670	0.0296	NA	0.00234498	Diabetic nephropathy (more controls excluded) || id:finn-b-DM_NEPHROPATHY_EXMORE	Diabetic nephropathy (more controls excluded)	Diabetic nephropathy (more controls excluded) || ||	TRUE	igd	NA	NA	NA	NA	NA	NA	NA	54040670	1e-19	461026	0.00156276	1	ukb-b-7478	Hand grip strength (left) || id:ukb-b-7478	TRUE	reported	igd	2	TRUE
9	rs10821939	A	G	A	G	-0.00935422	0.0398	0.573342	0.6153	FALSE	FALSE	FALSE	finn-b-DM_NEPHROPATHY_EXMORE	10	63751748	0.0265	NA	0.1322	Diabetic nephropathy (more controls excluded) || id:finn-b-DM_NEPHROPATHY_EXMORE	Diabetic nephropathy (more controls excluded)	Diabetic nephropathy (more controls excluded) || ||	TRUE	igd	NA	NA	NA	NA	NA	NA	NA	63751748	4.90004e-10	461026	0.00150339	10	ukb-b-7478	Hand grip strength (left) || id:ukb-b-7478	TRUE	reported	igd	2	TRUE
10	rs10831903	T	C	T	C	0.00928662	0.0031	0.423383	0.331	FALSE	FALSE	FALSE	finn-b-DM_NEPHROPATHY_EXMORE	11	12758660	0.0274	NA	0.911	Diabetic nephropathy (more controls excluded) || id:finn-b-DM_NEPHROPATHY_EXMORE	Diabetic nephropathy (more controls excluded)	Diabetic nephropathy (more controls excluded) || ||	TRUE	igd	NA	NA	NA	NA	NA	NA	NA	12758660	8.10009e-10	461026	0.00151154	11	ukb-b-7478	Hand grip strength (left) || id:ukb-b-7478	TRUE	reported	igd	2	TRUE
11	rs10846071	T	C	T	C	-0.016641	-0.0352	0.393672	0.3023	FALSE	FALSE	FALSE	finn-b-DM_NEPHROPATHY_EXMORE	12	15016236	0.0281	NA	0.2099	Diabetic nephropathy (more controls excluded) || id:finn-b-DM_NEPHROPATHY_EXMORE	Diabetic nephropathy (more controls excluded)	Diabetic nephropathy (more controls excluded) || ||	TRUE	igd	NA	NA	NA	NA	NA	NA	NA	15016236	5.30029e-28	461026	0.00151685	12	ukb-b-7478	Hand grip strength (left) || id:ukb-b-7478	TRUE	reported	igd	2	TRUE
12	rs10934857	A	G	A	G	0.00928675	0.0321	0.258913	0.2174	FALSE	FALSE	FALSE	finn-b-DM_NEPHROPATHY_EXMORE	3	128199662	0.0314	NA	0.3064	Diabetic nephropathy (more controls excluded) || id:finn-b-DM_NEPHROPATHY_EXMORE	Diabetic nephropathy (more controls excluded)	Diabetic nephropathy (more controls excluded) || ||	TRUE	igd	NA	NA	NA	NA	NA	NA	NA	128199662	4.79999e-08	461026	0.00170182	3	ukb-b-7478	Hand grip strength (left) || id:ukb-b-7478	TRUE	reported	igd	2	TRUE
13	rs10988217	G	A	G	A	-0.00920657	0.0101	0.603742	0.6009	FALSE	FALSE	FALSE	finn-b-DM_NEPHROPATHY_EXMORE	9	131888116	0.0263	NA	0.702	Diabetic nephropathy (more controls excluded) || id:finn-b-DM_NEPHROPATHY_EXMORE	Diabetic nephropathy (more controls excluded)	Diabetic nephropathy (more controls excluded) || ||	TRUE	igd	NA	NA	NA	NA	NA	NA	NA	131888116	1.7e-09	461026	0.00152911	9	ukb-b-7478	Hand grip strength (left) || id:ukb-b-7478	TRUE	reported	igd	2	TRUE
14	rs11002322	T	G	T	G	-0.00998924	-0.0375	0.340459	0.2785	FALSE	FALSE	FALSE	finn-b-DM_NEPHROPATHY_EXMORE	10	79649653	0.0287	NA	0.1921	Diabetic nephropathy (more controls excluded) || id:finn-b-DM_NEPHROPATHY_EXMORE	Diabetic nephropathy (more controls excluded)	Diabetic nephropathy (more controls excluded) || ||	TRUE	igd	NA	NA	NA	NA	NA	NA	NA	79649653	2.1e-10	461026	0.00157255	10	ukb-b-7478	Hand grip strength (left) || id:ukb-b-7478	TRUE	reported	igd	2	TRUE
15	rs11003014	G	A	G	A	0.011433	-0.0287	0.161184	0.2169	FALSE	FALSE	FALSE	finn-b-DM_NEPHROPATHY_EXMORE	10	81231387	0.0313	NA	0.3595	Diabetic nephropathy (more controls excluded) || id:finn-b-DM_NEPHROPATHY_EXMORE	Diabetic nephropathy (more controls excluded)	Diabetic nephropathy (more controls excluded) || ||	TRUE	igd	NA	NA	NA	NA	NA	NA	NA	81231387	1.6e-08	461026	0.00202143	10	ukb-b-7478	Hand grip strength (left) || id:ukb-b-7478	TRUE	reported	igd	2	TRUE
16	rs11076004	A	G	A	G	-0.0115356	-0.0055	0.418177	0.4427	FALSE	FALSE	FALSE	finn-b-DM_NEPHROPATHY_EXMORE	16	53913930	0.0259	NA	0.8317	Diabetic nephropathy (more controls excluded) || id:finn-b-DM_NEPHROPATHY_EXMORE	Diabetic nephropathy (more controls excluded)	Diabetic nephropathy (more controls excluded) || ||	TRUE	igd	NA	NA	NA	NA	NA	NA	NA	53913930	2.09991e-14	461026	0.00150909	16	ukb-b-7478	Hand grip strength (left) || id:ukb-b-7478	TRUE	reported	igd	2	TRUE
17	rs11111267	G	A	G	A	0.0108359	-0.0026	0.18106	0.1999	FALSE	FALSE	FALSE	finn-b-DM_NEPHROPATHY_EXMORE	12	102811239	0.0324	NA	0.9363	Diabetic nephropathy (more controls excluded) || id:finn-b-DM_NEPHROPATHY_EXMORE	Diabetic nephropathy (more controls excluded)	Diabetic nephropathy (more controls excluded) || ||	TRUE	igd	NA	NA	NA	NA	NA	NA	NA	102811239	1.89998e-08	461026	0.00192886	12	ukb-b-7478	Hand grip strength (left) || id:ukb-b-7478	TRUE	reported	igd	2	TRUE
18	rs11121542	A	G	A	G	-0.0157601	-0.02	0.122677	0.1051	FALSE	FALSE	FALSE	finn-b-DM_NEPHROPATHY_EXMORE	1	10393920	0.0421	NA	0.634699	Diabetic nephropathy (more controls excluded) || id:finn-b-DM_NEPHROPATHY_EXMORE	Diabetic nephropathy (more controls excluded)	Diabetic nephropathy (more controls excluded) || ||	TRUE	igd	NA	NA	NA	NA	NA	NA	NA	10393920	2.99985e-12	461026	0.00225916	1	ukb-b-7478	Hand grip strength (left) || id:ukb-b-7478	TRUE	reported	igd	2	TRUE
19	rs11125803	T	C	T	C	0.0142851	0.0132	0.740516	0.7566	FALSE	FALSE	FALSE	finn-b-DM_NEPHROPATHY_EXMORE	2	25052177	0.0302	NA	0.662	Diabetic nephropathy (more controls excluded) || id:finn-b-DM_NEPHROPATHY_EXMORE	Diabetic nephropathy (more controls excluded)	Diabetic nephropathy (more controls excluded) || ||	TRUE	igd	NA	NA	NA	NA	NA	NA	NA	25052177	3.80014e-17	461026	0.00169673	2	ukb-b-7478	Hand grip strength (left) || id:ukb-b-7478	TRUE	reported	igd	2	TRUE
20	rs11168357	A	G	A	G	-0.00962864	-0.0338	0.246008	0.1594	FALSE	FALSE	FALSE	finn-b-DM_NEPHROPATHY_EXMORE	12	48412138	0.0354	NA	0.3409	Diabetic nephropathy (more controls excluded) || id:finn-b-DM_NEPHROPATHY_EXMORE	Diabetic nephropathy (more controls excluded)	Diabetic nephropathy (more controls excluded) || ||	TRUE	igd	NA	NA	NA	NA	NA	NA	NA	48412138	2.5e-08	461026	0.00172661	12	ukb-b-7478	Hand grip strength (left) || id:ukb-b-7478	TRUE	reported	igd	2	TRUE
21	rs11204664	C	T	C	T	-0.00865184	-0.0549	0.578725	0.6635	FALSE	FALSE	FALSE	finn-b-DM_NEPHROPATHY_EXMORE	1	150531380	0.0277	NA	0.04719	Diabetic nephropathy (more controls excluded) || id:finn-b-DM_NEPHROPATHY_EXMORE	Diabetic nephropathy (more controls excluded)	Diabetic nephropathy (more controls excluded) || ||	TRUE	igd	NA	NA	NA	NA	NA	NA	NA	150531380	8.10009e-09	461026	0.00150032	1	ukb-b-7478	Hand grip strength (left) || id:ukb-b-7478	TRUE	reported	igd	2	TRUE
22	rs11243202	C	T	C	T	0.00972237	0.0154	0.486019	0.4631	FALSE	FALSE	FALSE	finn-b-DM_NEPHROPATHY_EXMORE	6	7719065	0.0259	NA	0.552199	Diabetic nephropathy (more controls excluded) || id:finn-b-DM_NEPHROPATHY_EXMORE	Diabetic nephropathy (more controls excluded)	Diabetic nephropathy (more controls excluded) || ||	TRUE	igd	NA	NA	NA	NA	NA	NA	NA	7719065	7.00003e-11	461026	0.0014909	6	ukb-b-7478	Hand grip strength (left) || id:ukb-b-7478	TRUE	reported	igd	2	TRUE
23	rs112485536	T	C	T	C	0.0161779	0.0961	0.075507	0.03744	FALSE	FALSE	FALSE	finn-b-DM_NEPHROPATHY_EXMORE	3	195992223	0.0675	NA	0.1547	Diabetic nephropathy (more controls excluded) || id:finn-b-DM_NEPHROPATHY_EXMORE	Diabetic nephropathy (more controls excluded)	Diabetic nephropathy (more controls excluded) || ||	TRUE	igd	TRUE	rs112485536	rs67833811	T	C	T	C	195971019	9.40005e-09	461026	0.00281803	3	ukb-b-7478	Hand grip strength (left) || id:ukb-b-7478	TRUE	reported	igd	2	TRUE
24	rs113315602	C	A	C	A	-0.0181886	-0.1754	0.095848	0.008481	FALSE	FALSE	FALSE	finn-b-DM_NEPHROPATHY_EXMORE	6	32582170	0.1429	NA	0.2195	Diabetic nephropathy (more controls excluded) || id:finn-b-DM_NEPHROPATHY_EXMORE	Diabetic nephropathy (more controls excluded)	Diabetic nephropathy (more controls excluded) || ||	TRUE	igd	TRUE	rs113315602	rs6935094	C	A	T	A	32574575	8.60003e-12	461026	0.00266345	6	ukb-b-7478	Hand grip strength (left) || id:ukb-b-7478	TRUE	reported	igd	2	TRUE
25	rs113434679	A	C	A	C	-0.0149156	-0.0088	0.199577	0.0773	FALSE	FALSE	FALSE	finn-b-DM_NEPHROPATHY_EXMORE	17	44126765	0.0488	NA	0.8574	Diabetic nephropathy (more controls excluded) || id:finn-b-DM_NEPHROPATHY_EXMORE	Diabetic nephropathy (more controls excluded)	Diabetic nephropathy (more controls excluded) || ||	TRUE	igd	NA	NA	NA	NA	NA	NA	NA	44126765	1.9002e-15	461026	0.00187618	17	ukb-b-7478	Hand grip strength (left) || id:ukb-b-7478	TRUE	reported	igd	2	TRUE
26	rs113918482	G	A	G	A	-0.0101011	-0.0023	0.222507	0.3114	FALSE	FALSE	FALSE	finn-b-DM_NEPHROPATHY_EXMORE	5	161289270	0.028	NA	0.9351	Diabetic nephropathy (more controls excluded) || id:finn-b-DM_NEPHROPATHY_EXMORE	Diabetic nephropathy (more controls excluded)	Diabetic nephropathy (more controls excluded) || ||	TRUE	igd	NA	NA	NA	NA	NA	NA	NA	161289270	1.5e-08	461026	0.00178515	5	ukb-b-7478	Hand grip strength (left) || id:ukb-b-7478	TRUE	reported	igd	2	TRUE
27	rs116409670	T	C	T	C	-0.0152418	0.0776	0.079819	0.0354	FALSE	FALSE	FALSE	finn-b-DM_NEPHROPATHY_EXMORE	5	37327472	0.0696	NA	0.2647	Diabetic nephropathy (more controls excluded) || id:finn-b-DM_NEPHROPATHY_EXMORE	Diabetic nephropathy (more controls excluded)	Diabetic nephropathy (more controls excluded) || ||	TRUE	igd	NA	NA	NA	NA	NA	NA	NA	37327472	2.59998e-08	461026	0.00273867	5	ukb-b-7478	Hand grip strength (left) || id:ukb-b-7478	TRUE	reported	igd	2	TRUE
28	rs11642954	A	G	A	G	-0.0117025	-0.0554	0.195019	0.1353	FALSE	FALSE	FALSE	finn-b-DM_NEPHROPATHY_EXMORE	16	24837905	0.0376	NA	0.1405	Diabetic nephropathy (more controls excluded) || id:finn-b-DM_NEPHROPATHY_EXMORE	Diabetic nephropathy (more controls excluded)	Diabetic nephropathy (more controls excluded) || ||	TRUE	igd	TRUE	rs11642954	rs8059004	A	G	A	G	24824248	4.49997e-10	461026	0.00187683	16	ukb-b-7478	Hand grip strength (left) || id:ukb-b-7478	TRUE	reported	igd	2	TRUE
29	rs11669079	T	A	T	A	0.0109542	0.0334	0.705026	0.7789	FALSE	TRUE	FALSE	finn-b-DM_NEPHROPATHY_EXMORE	19	52219938	0.0311	NA	0.2828	Diabetic nephropathy (more controls excluded) || id:finn-b-DM_NEPHROPATHY_EXMORE	Diabetic nephropathy (more controls excluded)	Diabetic nephropathy (more controls excluded) || ||	TRUE	igd	NA	NA	NA	NA	NA	NA	NA	52219938	1.9002e-11	461026	0.00163169	19	ukb-b-7478	Hand grip strength (left) || id:ukb-b-7478	TRUE	reported	igd	2	TRUE
30	rs116922558	G	A	G	A	-0.0215842	0.0137	0.039916	0.04613	FALSE	FALSE	FALSE	finn-b-DM_NEPHROPATHY_EXMORE	9	118802375	0.0617	NA	0.8244	Diabetic nephropathy (more controls excluded) || id:finn-b-DM_NEPHROPATHY_EXMORE	Diabetic nephropathy (more controls excluded)	Diabetic nephropathy (more controls excluded) || ||	TRUE	igd	NA	NA	NA	NA	NA	NA	NA	118802375	2.1e-08	461026	0.00385425	9	ukb-b-7478	Hand grip strength (left) || id:ukb-b-7478	TRUE	reported	igd	2	TRUE
31	rs11769549	A	T	A	T	0.0204956	-0.0511	0.062372	0.05293	FALSE	TRUE	FALSE	finn-b-DM_NEPHROPATHY_EXMORE	7	23122239	0.0587	NA	0.3839	Diabetic nephropathy (more controls excluded) || id:finn-b-DM_NEPHROPATHY_EXMORE	Diabetic nephropathy (more controls excluded)	Diabetic nephropathy (more controls excluded) || ||	TRUE	igd	NA	NA	NA	NA	NA	NA	NA	23122239	4.49987e-11	461026	0.00311228	7	ukb-b-7478	Hand grip strength (left) || id:ukb-b-7478	TRUE	reported	igd	2	TRUE
32	rs12316046	G	A	G	A	-0.0174165	-0.0348	0.37795	0.2696	FALSE	FALSE	FALSE	finn-b-DM_NEPHROPATHY_EXMORE	12	15054415	0.029	NA	0.23	Diabetic nephropathy (more controls excluded) || id:finn-b-DM_NEPHROPATHY_EXMORE	Diabetic nephropathy (more controls excluded)	Diabetic nephropathy (more controls excluded) || ||	TRUE	igd	NA	NA	NA	NA	NA	NA	NA	15054415	5.00035e-30	461026	0.00152991	12	ukb-b-7478	Hand grip strength (left) || id:ukb-b-7478	TRUE	reported	igd	2	TRUE
33	rs12473732	T	C	T	C	0.0109869	0.0048	0.486507	0.4898	FALSE	FALSE	FALSE	finn-b-DM_NEPHROPATHY_EXMORE	2	44118428	0.0259	NA	0.8524	Diabetic nephropathy (more controls excluded) || id:finn-b-DM_NEPHROPATHY_EXMORE	Diabetic nephropathy (more controls excluded)	Diabetic nephropathy (more controls excluded) || ||	TRUE	igd	NA	NA	NA	NA	NA	NA	NA	44118428	1.39991e-13	461026	0.00148601	2	ukb-b-7478	Hand grip strength (left) || id:ukb-b-7478	TRUE	reported	igd	2	TRUE
34	rs12528131	G	A	G	A	-0.00882788	-0.0235	0.488343	0.4951	FALSE	FALSE	FALSE	finn-b-DM_NEPHROPATHY_EXMORE	6	105389104	0.0259	NA	0.3638	Diabetic nephropathy (more controls excluded) || id:finn-b-DM_NEPHROPATHY_EXMORE	Diabetic nephropathy (more controls excluded)	Diabetic nephropathy (more controls excluded) || ||	TRUE	igd	NA	NA	NA	NA	NA	NA	NA	105389104	2.80001e-09	461026	0.00148565	6	ukb-b-7478	Hand grip strength (left) || id:ukb-b-7478	TRUE	reported	igd	2	TRUE
35	rs12533765	G	A	G	A	-0.0092	-0.0406	0.280054	0.1744	FALSE	FALSE	FALSE	finn-b-DM_NEPHROPATHY_EXMORE	7	127699186	0.0341	NA	0.2326	Diabetic nephropathy (more controls excluded) || id:finn-b-DM_NEPHROPATHY_EXMORE	Diabetic nephropathy (more controls excluded)	Diabetic nephropathy (more controls excluded) || ||	TRUE	igd	NA	NA	NA	NA	NA	NA	NA	127699186	2.59998e-08	461026	0.00165199	7	ukb-b-7478	Hand grip strength (left) || id:ukb-b-7478	TRUE	reported	igd	2	TRUE
36	rs12673062	A	G	A	G	-0.0107691	-0.0021	0.215756	0.2686	FALSE	FALSE	FALSE	finn-b-DM_NEPHROPATHY_EXMORE	7	4710677	0.0291	NA	0.9431	Diabetic nephropathy (more controls excluded) || id:finn-b-DM_NEPHROPATHY_EXMORE	Diabetic nephropathy (more controls excluded)	Diabetic nephropathy (more controls excluded) || ||	TRUE	igd	NA	NA	NA	NA	NA	NA	NA	4710677	2.59998e-09	461026	0.00180808	7	ukb-b-7478	Hand grip strength (left) || id:ukb-b-7478	TRUE	reported	igd	2	TRUE
37	rs12790261	A	C	A	C	-0.0251882	0.0208	0.082383	0.05207	FALSE	FALSE	FALSE	finn-b-DM_NEPHROPATHY_EXMORE	11	66988048	0.0585	NA	0.7226	Diabetic nephropathy (more controls excluded) || id:finn-b-DM_NEPHROPATHY_EXMORE	Diabetic nephropathy (more controls excluded)	Diabetic nephropathy (more controls excluded) || ||	TRUE	igd	NA	NA	NA	NA	NA	NA	NA	66988048	1.20005e-20	461026	0.00270305	11	ukb-b-7478	Hand grip strength (left) || id:ukb-b-7478	TRUE	reported	igd	2	TRUE
38	rs12889267	G	A	G	A	-0.0137394	0.003	0.167084	0.1244	FALSE	FALSE	FALSE	finn-b-DM_NEPHROPATHY_EXMORE	14	21542766	0.0393	NA	0.9384	Diabetic nephropathy (more controls excluded) || id:finn-b-DM_NEPHROPATHY_EXMORE	Diabetic nephropathy (more controls excluded)	Diabetic nephropathy (more controls excluded) || ||	TRUE	igd	NA	NA	NA	NA	NA	NA	NA	21542766	4.70002e-12	461026	0.00198726	14	ukb-b-7478	Hand grip strength (left) || id:ukb-b-7478	TRUE	reported	igd	2	TRUE
39	rs12906830	C	T	C	T	0.0108401	0.0012	0.601065	0.6426	FALSE	FALSE	FALSE	finn-b-DM_NEPHROPATHY_EXMORE	15	56963503	0.0269	NA	0.9653	Diabetic nephropathy (more controls excluded) || id:finn-b-DM_NEPHROPATHY_EXMORE	Diabetic nephropathy (more controls excluded)	Diabetic nephropathy (more controls excluded) || ||	TRUE	igd	NA	NA	NA	NA	NA	NA	NA	56963503	9.30037e-13	461026	0.00151797	15	ukb-b-7478	Hand grip strength (left) || id:ukb-b-7478	TRUE	reported	igd	2	TRUE
40	rs12914702	A	G	A	G	0.0109514	0.0321	0.300395	0.3427	FALSE	FALSE	FALSE	finn-b-DM_NEPHROPATHY_EXMORE	15	96887277	0.0278	NA	0.2481	Diabetic nephropathy (more controls excluded) || id:finn-b-DM_NEPHROPATHY_EXMORE	Diabetic nephropathy (more controls excluded)	Diabetic nephropathy (more controls excluded) || ||	TRUE	igd	NA	NA	NA	NA	NA	NA	NA	96887277	9.30037e-11	461026	0.00169071	15	ukb-b-7478	Hand grip strength (left) || id:ukb-b-7478	TRUE	reported	igd	2	TRUE
41	rs13091492	G	A	G	A	-0.00847903	0.0228	0.372833	0.4584	FALSE	FALSE	FALSE	finn-b-DM_NEPHROPATHY_EXMORE	3	81891476	0.0259	NA	0.3789	Diabetic nephropathy (more controls excluded) || id:finn-b-DM_NEPHROPATHY_EXMORE	Diabetic nephropathy (more controls excluded)	Diabetic nephropathy (more controls excluded) || ||	TRUE	igd	NA	NA	NA	NA	NA	NA	NA	81891476	3.29997e-08	461026	0.00153407	3	ukb-b-7478	Hand grip strength (left) || id:ukb-b-7478	TRUE	reported	igd	2	TRUE
42	rs13106087	C	T	C	T	0.0116202	-0.0502	0.829801	0.8338	FALSE	FALSE	FALSE	finn-b-DM_NEPHROPATHY_EXMORE	4	145566864	0.0348	NA	0.1486	Diabetic nephropathy (more controls excluded) || id:finn-b-DM_NEPHROPATHY_EXMORE	Diabetic nephropathy (more controls excluded)	Diabetic nephropathy (more controls excluded) || ||	TRUE	igd	NA	NA	NA	NA	NA	NA	NA	145566864	3.89996e-09	461026	0.00197399	4	ukb-b-7478	Hand grip strength (left) || id:ukb-b-7478	TRUE	reported	igd	2	TRUE
43	rs13107325	T	C	T	C	-0.0261553	0.1098	0.074908	0.01388	FALSE	FALSE	FALSE	finn-b-DM_NEPHROPATHY_EXMORE	4	103188709	0.1095	NA	0.3159	Diabetic nephropathy (more controls excluded) || id:finn-b-DM_NEPHROPATHY_EXMORE	Diabetic nephropathy (more controls excluded)	Diabetic nephropathy (more controls excluded) || ||	TRUE	igd	NA	NA	NA	NA	NA	NA	NA	103188709	1.80011e-20	461026	0.0028208	4	ukb-b-7478	Hand grip strength (left) || id:ukb-b-7478	TRUE	reported	igd	2	TRUE
44	rs13146142	C	T	C	T	-0.0202031	0.0541	0.158623	0.09389	FALSE	FALSE	FALSE	finn-b-DM_NEPHROPATHY_EXMORE	4	17931318	0.0441	NA	0.2199	Diabetic nephropathy (more controls excluded) || id:finn-b-DM_NEPHROPATHY_EXMORE	Diabetic nephropathy (more controls excluded)	Diabetic nephropathy (more controls excluded) || ||	TRUE	igd	NA	NA	NA	NA	NA	NA	NA	17931318	2.29985e-23	461026	0.00202888	4	ukb-b-7478	Hand grip strength (left) || id:ukb-b-7478	TRUE	reported	igd	2	TRUE
45	rs13227429	C	T	C	T	-0.00858767	0.0253	0.561343	0.5102	FALSE	FALSE	FALSE	finn-b-DM_NEPHROPATHY_EXMORE	7	140560023	0.0258	NA	0.3263	Diabetic nephropathy (more controls excluded) || id:finn-b-DM_NEPHROPATHY_EXMORE	Diabetic nephropathy (more controls excluded)	Diabetic nephropathy (more controls excluded) || ||	TRUE	igd	NA	NA	NA	NA	NA	NA	NA	140560023	9.80009e-09	461026	0.0014977	7	ukb-b-7478	Hand grip strength (left) || id:ukb-b-7478	TRUE	reported	igd	2	TRUE
46	rs13337177	T	G	T	G	-0.0142799	2e-04	0.180836	0.1801	FALSE	FALSE	FALSE	finn-b-DM_NEPHROPATHY_EXMORE	16	2175323	0.0339	NA	0.995	Diabetic nephropathy (more controls excluded) || id:finn-b-DM_NEPHROPATHY_EXMORE	Diabetic nephropathy (more controls excluded)	Diabetic nephropathy (more controls excluded) || ||	TRUE	igd	NA	NA	NA	NA	NA	NA	NA	2175323	1.59993e-13	461026	0.00193621	16	ukb-b-7478	Hand grip strength (left) || id:ukb-b-7478	TRUE	reported	igd	2	TRUE
47	rs13356200	G	T	G	T	-0.00876765	0.0159	0.393874	0.3458	FALSE	FALSE	FALSE	finn-b-DM_NEPHROPATHY_EXMORE	5	67823586	0.0271	NA	0.5577	Diabetic nephropathy (more controls excluded) || id:finn-b-DM_NEPHROPATHY_EXMORE	Diabetic nephropathy (more controls excluded)	Diabetic nephropathy (more controls excluded) || ||	TRUE	igd	TRUE	rs13356200	rs10940168	G	T	A	G	67820946	9.69996e-09	461026	0.0015286	5	ukb-b-7478	Hand grip strength (left) || id:ukb-b-7478	TRUE	reported	igd	2	TRUE
48	rs143002906	T	C	T	C	0.0262281	0.0302	0.027829	0.0518	FALSE	FALSE	FALSE	finn-b-DM_NEPHROPATHY_EXMORE	18	12992162	0.0587	NA	0.606599	Diabetic nephropathy (more controls excluded) || id:finn-b-DM_NEPHROPATHY_EXMORE	Diabetic nephropathy (more controls excluded)	Diabetic nephropathy (more controls excluded) || ||	TRUE	igd	NA	NA	NA	NA	NA	NA	NA	12992162	9.80009e-09	461026	0.00457421	18	ukb-b-7478	Hand grip strength (left) || id:ukb-b-7478	TRUE	reported	igd	2	TRUE
49	rs143384	G	A	G	A	0.0209202	0.0535	0.404388	0.4403	FALSE	FALSE	FALSE	finn-b-DM_NEPHROPATHY_EXMORE	20	34025756	0.0261	NA	0.04028	Diabetic nephropathy (more controls excluded) || id:finn-b-DM_NEPHROPATHY_EXMORE	Diabetic nephropathy (more controls excluded)	Diabetic nephropathy (more controls excluded) || ||	TRUE	igd	NA	NA	NA	NA	NA	NA	NA	34025756	1.50003e-43	461026	0.00151159	20	ukb-b-7478	Hand grip strength (left) || id:ukb-b-7478	TRUE	reported	igd	2	TRUE
50	rs1434095	C	T	C	T	0.0140301	0.0145	0.875121	0.9009	FALSE	FALSE	FALSE	finn-b-DM_NEPHROPATHY_EXMORE	2	179254330	0.0438	NA	0.7411	Diabetic nephropathy (more controls excluded) || id:finn-b-DM_NEPHROPATHY_EXMORE	Diabetic nephropathy (more controls excluded)	Diabetic nephropathy (more controls excluded) || ||	TRUE	igd	NA	NA	NA	NA	NA	NA	NA	179254330	5.30005e-10	461026	0.00225906	2	ukb-b-7478	Hand grip strength (left) || id:ukb-b-7478	TRUE	reported	igd	2	TRUE
51	rs1486925	C	T	C	T	-0.0104734	0.0025	0.314604	0.2823	FALSE	FALSE	FALSE	finn-b-DM_NEPHROPATHY_EXMORE	8	78827617	0.0287	NA	0.93	Diabetic nephropathy (more controls excluded) || id:finn-b-DM_NEPHROPATHY_EXMORE	Diabetic nephropathy (more controls excluded)	Diabetic nephropathy (more controls excluded) || ||	TRUE	igd	NA	NA	NA	NA	NA	NA	NA	78827617	6.29941e-11	461026	0.00160211	8	ukb-b-7478	Hand grip strength (left) || id:ukb-b-7478	TRUE	reported	igd	2	TRUE
52	rs150330307	C	T	C	T	-0.0307753	0.1011	0.031896	0.0197	FALSE	FALSE	FALSE	finn-b-DM_NEPHROPATHY_EXMORE	1	160160801	0.0944	NA	0.284	Diabetic nephropathy (more controls excluded) || id:finn-b-DM_NEPHROPATHY_EXMORE	Diabetic nephropathy (more controls excluded)	Diabetic nephropathy (more controls excluded) || ||	TRUE	igd	NA	NA	NA	NA	NA	NA	NA	160160801	2.90001e-13	461026	0.0042167	1	ukb-b-7478	Hand grip strength (left) || id:ukb-b-7478	TRUE	reported	igd	2	TRUE
53	rs1551042	C	A	C	A	-0.0111279	-0.0244	0.647025	0.7274	FALSE	FALSE	FALSE	finn-b-DM_NEPHROPATHY_EXMORE	3	85630551	0.029	NA	0.3987	Diabetic nephropathy (more controls excluded) || id:finn-b-DM_NEPHROPATHY_EXMORE	Diabetic nephropathy (more controls excluded)	Diabetic nephropathy (more controls excluded) || ||	TRUE	igd	NA	NA	NA	NA	NA	NA	NA	85630551	7.39946e-13	461026	0.00155167	3	ukb-b-7478	Hand grip strength (left) || id:ukb-b-7478	TRUE	reported	igd	2	TRUE
54	rs1556659	T	C	T	C	0.0162896	-0.0643	0.38153	0.3155	FALSE	FALSE	FALSE	finn-b-DM_NEPHROPATHY_EXMORE	10	130834698	0.0284	NA	0.0236799	Diabetic nephropathy (more controls excluded) || id:finn-b-DM_NEPHROPATHY_EXMORE	Diabetic nephropathy (more controls excluded)	Diabetic nephropathy (more controls excluded) || ||	TRUE	igd	NA	NA	NA	NA	NA	NA	NA	130834698	2.49977e-26	461026	0.00153452	10	ukb-b-7478	Hand grip strength (left) || id:ukb-b-7478	TRUE	reported	igd	2	TRUE
55	rs1641457	G	T	G	T	0.0120456	0.0116	0.223305	0.29	FALSE	FALSE	FALSE	finn-b-DM_NEPHROPATHY_EXMORE	2	40421990	0.0285	NA	0.683701	Diabetic nephropathy (more controls excluded) || id:finn-b-DM_NEPHROPATHY_EXMORE	Diabetic nephropathy (more controls excluded)	Diabetic nephropathy (more controls excluded) || ||	TRUE	igd	NA	NA	NA	NA	NA	NA	NA	40421990	1.39991e-11	461026	0.0017829	2	ukb-b-7478	Hand grip strength (left) || id:ukb-b-7478	TRUE	reported	igd	2	TRUE
56	rs16870531	T	C	T	C	0.011198	-0.074	0.238492	0.2505	FALSE	FALSE	FALSE	finn-b-DM_NEPHROPATHY_EXMORE	7	120660682	0.0297	NA	0.01279	Diabetic nephropathy (more controls excluded) || id:finn-b-DM_NEPHROPATHY_EXMORE	Diabetic nephropathy (more controls excluded)	Diabetic nephropathy (more controls excluded) || ||	TRUE	igd	NA	NA	NA	NA	NA	NA	NA	120660682	1.29999e-10	461026	0.00174241	7	ukb-b-7478	Hand grip strength (left) || id:ukb-b-7478	TRUE	reported	igd	2	TRUE
57	rs16910750	C	G	C	G	0.0112498	-0.0671	0.159639	0.1325	FALSE	TRUE	FALSE	finn-b-DM_NEPHROPATHY_EXMORE	9	99084471	0.0383	NA	0.0793908	Diabetic nephropathy (more controls excluded) || id:finn-b-DM_NEPHROPATHY_EXMORE	Diabetic nephropathy (more controls excluded)	Diabetic nephropathy (more controls excluded) || ||	TRUE	igd	NA	NA	NA	NA	NA	NA	NA	99084471	3.59998e-08	461026	0.00204139	9	ukb-b-7478	Hand grip strength (left) || id:ukb-b-7478	TRUE	reported	igd	2	TRUE
58	rs17282763	C	T	C	T	0.00893956	-0.0563	0.296281	0.3036	FALSE	FALSE	FALSE	finn-b-DM_NEPHROPATHY_EXMORE	7	82520166	0.0281	NA	0.04489	Diabetic nephropathy (more controls excluded) || id:finn-b-DM_NEPHROPATHY_EXMORE	Diabetic nephropathy (more controls excluded)	Diabetic nephropathy (more controls excluded) || ||	TRUE	igd	NA	NA	NA	NA	NA	NA	NA	82520166	4.39997e-08	461026	0.00163298	7	ukb-b-7478	Hand grip strength (left) || id:ukb-b-7478	TRUE	reported	igd	2	TRUE
59	rs17466480	G	A	G	A	-0.0118235	-0.0474	0.386968	0.3784	FALSE	FALSE	FALSE	finn-b-DM_NEPHROPATHY_EXMORE	15	77390870	0.0266	NA	0.0749601	Diabetic nephropathy (more controls excluded) || id:finn-b-DM_NEPHROPATHY_EXMORE	Diabetic nephropathy (more controls excluded)	Diabetic nephropathy (more controls excluded) || ||	TRUE	igd	NA	NA	NA	NA	NA	NA	NA	77390870	9.79941e-15	461026	0.00152732	15	ukb-b-7478	Hand grip strength (left) || id:ukb-b-7478	TRUE	reported	igd	2	TRUE
60	rs17630248	C	T	C	T	-0.009184	-5e-04	0.347808	0.34	FALSE	FALSE	FALSE	finn-b-DM_NEPHROPATHY_EXMORE	2	201137782	0.0273	NA	0.9868	Diabetic nephropathy (more controls excluded) || id:finn-b-DM_NEPHROPATHY_EXMORE	Diabetic nephropathy (more controls excluded)	Diabetic nephropathy (more controls excluded) || ||	TRUE	igd	NA	NA	NA	NA	NA	NA	NA	201137782	4.09996e-09	461026	0.00156162	2	ukb-b-7478	Hand grip strength (left) || id:ukb-b-7478	TRUE	reported	igd	2	TRUE
61	rs181766	C	T	C	T	0.00963247	0.0357	0.321793	0.3509	FALSE	FALSE	FALSE	finn-b-DM_NEPHROPATHY_EXMORE	16	14394878	0.027	NA	0.1872	Diabetic nephropathy (more controls excluded) || id:finn-b-DM_NEPHROPATHY_EXMORE	Diabetic nephropathy (more controls excluded)	Diabetic nephropathy (more controls excluded) || ||	TRUE	igd	NA	NA	NA	NA	NA	NA	NA	14394878	1.89998e-09	461026	0.00160372	16	ukb-b-7478	Hand grip strength (left) || id:ukb-b-7478	TRUE	reported	igd	2	TRUE
62	rs1884447	A	G	A	G	0.00846069	0.0048	0.400566	0.4184	FALSE	FALSE	FALSE	finn-b-DM_NEPHROPATHY_EXMORE	1	185021410	0.0261	NA	0.8553	Diabetic nephropathy (more controls excluded) || id:finn-b-DM_NEPHROPATHY_EXMORE	Diabetic nephropathy (more controls excluded)	Diabetic nephropathy (more controls excluded) || ||	TRUE	igd	NA	NA	NA	NA	NA	NA	NA	185021410	2.30001e-08	461026	0.00151391	1	ukb-b-7478	Hand grip strength (left) || id:ukb-b-7478	TRUE	reported	igd	2	TRUE
63	rs1981612	A	C	A	C	0.00922755	-0.0028	0.45601	0.5064	FALSE	FALSE	FALSE	finn-b-DM_NEPHROPATHY_EXMORE	2	199235664	0.026	NA	0.914	Diabetic nephropathy (more controls excluded) || id:finn-b-DM_NEPHROPATHY_EXMORE	Diabetic nephropathy (more controls excluded)	Diabetic nephropathy (more controls excluded) || ||	TRUE	igd	NA	NA	NA	NA	NA	NA	NA	199235664	1e-09	461026	0.00151053	2	ukb-b-7478	Hand grip strength (left) || id:ukb-b-7478	TRUE	reported	igd	2	TRUE
64	rs2038760	T	C	T	C	-0.0115262	-0.0471	0.170908	0.1664	FALSE	FALSE	FALSE	finn-b-DM_NEPHROPATHY_EXMORE	6	2680732	0.0348	NA	0.1759	Diabetic nephropathy (more controls excluded) || id:finn-b-DM_NEPHROPATHY_EXMORE	Diabetic nephropathy (more controls excluded)	Diabetic nephropathy (more controls excluded) || ||	TRUE	igd	NA	NA	NA	NA	NA	NA	NA	2680732	6.59994e-09	461026	0.00198662	6	ukb-b-7478	Hand grip strength (left) || id:ukb-b-7478	TRUE	reported	igd	2	TRUE
65	rs217181	T	C	T	C	0.0119554	0.0123	0.193087	0.2145	FALSE	FALSE	FALSE	finn-b-DM_NEPHROPATHY_EXMORE	16	72114002	0.0315	NA	0.6955	Diabetic nephropathy (more controls excluded) || id:finn-b-DM_NEPHROPATHY_EXMORE	Diabetic nephropathy (more controls excluded)	Diabetic nephropathy (more controls excluded) || ||	TRUE	igd	NA	NA	NA	NA	NA	NA	NA	72114002	2.1e-10	461026	0.00188145	16	ukb-b-7478	Hand grip strength (left) || id:ukb-b-7478	TRUE	reported	igd	2	TRUE
66	rs2359239	T	C	T	C	-0.00881461	0.0022	0.391621	0.4334	FALSE	FALSE	FALSE	finn-b-DM_NEPHROPATHY_EXMORE	14	75326771	0.026	NA	0.9336	Diabetic nephropathy (more controls excluded) || id:finn-b-DM_NEPHROPATHY_EXMORE	Diabetic nephropathy (more controls excluded)	Diabetic nephropathy (more controls excluded) || ||	TRUE	igd	NA	NA	NA	NA	NA	NA	NA	75326771	6.90001e-09	461026	0.00152153	14	ukb-b-7478	Hand grip strength (left) || id:ukb-b-7478	TRUE	reported	igd	2	TRUE
67	rs2431112	A	G	A	G	-0.00958496	0.035	0.440641	0.3891	FALSE	FALSE	FALSE	finn-b-DM_NEPHROPATHY_EXMORE	5	103931707	0.0265	NA	0.1869	Diabetic nephropathy (more controls excluded) || id:finn-b-DM_NEPHROPATHY_EXMORE	Diabetic nephropathy (more controls excluded)	Diabetic nephropathy (more controls excluded) || ||	TRUE	igd	NA	NA	NA	NA	NA	NA	NA	103931707	1.40001e-10	461026	0.00149514	5	ukb-b-7478	Hand grip strength (left) || id:ukb-b-7478	TRUE	reported	igd	2	TRUE
68	rs2532111	G	A	G	A	0.0102852	0.0028	0.639542	0.594	FALSE	FALSE	FALSE	finn-b-DM_NEPHROPATHY_EXMORE	17	62017421	0.0264	NA	0.9152	Diabetic nephropathy (more controls excluded) || id:finn-b-DM_NEPHROPATHY_EXMORE	Diabetic nephropathy (more controls excluded)	Diabetic nephropathy (more controls excluded) || ||	TRUE	igd	NA	NA	NA	NA	NA	NA	NA	62017421	4.10015e-11	461026	0.00155794	17	ukb-b-7478	Hand grip strength (left) || id:ukb-b-7478	TRUE	reported	igd	2	TRUE
69	rs2587505	C	T	C	T	-0.00900424	9e-04	0.419871	0.335	FALSE	FALSE	FALSE	finn-b-DM_NEPHROPATHY_EXMORE	17	77784268	0.0274	NA	0.9735	Diabetic nephropathy (more controls excluded) || id:finn-b-DM_NEPHROPATHY_EXMORE	Diabetic nephropathy (more controls excluded)	Diabetic nephropathy (more controls excluded) || ||	TRUE	igd	NA	NA	NA	NA	NA	NA	NA	77784268	2.30001e-09	461026	0.00150694	17	ukb-b-7478	Hand grip strength (left) || id:ukb-b-7478	TRUE	reported	igd	2	TRUE
70	rs2631360	A	G	A	G	-0.0109177	0.0546	0.519209	0.6543	FALSE	FALSE	FALSE	finn-b-DM_NEPHROPATHY_EXMORE	5	131707429	0.0272	NA	0.0446303	Diabetic nephropathy (more controls excluded) || id:finn-b-DM_NEPHROPATHY_EXMORE	Diabetic nephropathy (more controls excluded)	Diabetic nephropathy (more controls excluded) || ||	TRUE	igd	NA	NA	NA	NA	NA	NA	NA	131707429	1.9002e-13	461026	0.00148434	5	ukb-b-7478	Hand grip strength (left) || id:ukb-b-7478	TRUE	reported	igd	2	TRUE
71	rs2789514	A	G	A	G	0.0120546	-0.046	0.867941	0.9468	FALSE	FALSE	FALSE	finn-b-DM_NEPHROPATHY_EXMORE	9	129833029	0.0576	NA	0.4238	Diabetic nephropathy (more controls excluded) || id:finn-b-DM_NEPHROPATHY_EXMORE	Diabetic nephropathy (more controls excluded)	Diabetic nephropathy (more controls excluded) || ||	TRUE	igd	NA	NA	NA	NA	NA	NA	NA	129833029	4.90004e-08	461026	0.00220932	9	ukb-b-7478	Hand grip strength (left) || id:ukb-b-7478	TRUE	reported	igd	2	TRUE
72	rs2800789	C	A	C	A	0.00826025	-0.031	0.480339	0.5109	FALSE	FALSE	FALSE	finn-b-DM_NEPHROPATHY_EXMORE	1	164578242	0.0259	NA	0.2312	Diabetic nephropathy (more controls excluded) || id:finn-b-DM_NEPHROPATHY_EXMORE	Diabetic nephropathy (more controls excluded)	Diabetic nephropathy (more controls excluded) || ||	TRUE	igd	NA	NA	NA	NA	NA	NA	NA	164578242	3.09999e-08	461026	0.00149261	1	ukb-b-7478	Hand grip strength (left) || id:ukb-b-7478	TRUE	reported	igd	2	TRUE
73	rs2850379	A	C	A	C	-0.00828995	0.0288	0.432305	0.493	FALSE	FALSE	FALSE	finn-b-DM_NEPHROPATHY_EXMORE	4	102917419	0.0257	NA	0.2631	Diabetic nephropathy (more controls excluded) || id:finn-b-DM_NEPHROPATHY_EXMORE	Diabetic nephropathy (more controls excluded)	Diabetic nephropathy (more controls excluded) || ||	TRUE	igd	NA	NA	NA	NA	NA	NA	NA	102917419	3.29997e-08	461026	0.00150007	4	ukb-b-7478	Hand grip strength (left) || id:ukb-b-7478	TRUE	reported	igd	2	TRUE
74	rs28542042	T	C	T	C	0.0110101	-0.0056	0.308877	0.2725	FALSE	FALSE	FALSE	finn-b-DM_NEPHROPATHY_EXMORE	15	74213357	0.0291	NA	0.8484	Diabetic nephropathy (more controls excluded) || id:finn-b-DM_NEPHROPATHY_EXMORE	Diabetic nephropathy (more controls excluded)	Diabetic nephropathy (more controls excluded) || ||	TRUE	igd	NA	NA	NA	NA	NA	NA	NA	74213357	1.20005e-11	461026	0.00162277	15	ukb-b-7478	Hand grip strength (left) || id:ukb-b-7478	TRUE	reported	igd	2	TRUE
75	rs2871865	G	C	G	C	-0.0217979	-0.0043	0.116247	0.06096	FALSE	TRUE	FALSE	finn-b-DM_NEPHROPATHY_EXMORE	15	99194896	0.0539	NA	0.9369	Diabetic nephropathy (more controls excluded) || id:finn-b-DM_NEPHROPATHY_EXMORE	Diabetic nephropathy (more controls excluded)	Diabetic nephropathy (more controls excluded) || ||	TRUE	igd	NA	NA	NA	NA	NA	NA	NA	99194896	5.00035e-21	461026	0.00231659	15	ukb-b-7478	Hand grip strength (left) || id:ukb-b-7478	TRUE	reported	igd	2	TRUE
76	rs2871960	C	A	C	A	0.0120879	-0.0157	0.444681	0.4625	FALSE	FALSE	FALSE	finn-b-DM_NEPHROPATHY_EXMORE	3	141121814	0.0259	NA	0.5448	Diabetic nephropathy (more controls excluded) || id:finn-b-DM_NEPHROPATHY_EXMORE	Diabetic nephropathy (more controls excluded)	Diabetic nephropathy (more controls excluded) || ||	TRUE	igd	NA	NA	NA	NA	NA	NA	NA	141121814	5.50047e-16	461026	0.00149222	3	ukb-b-7478	Hand grip strength (left) || id:ukb-b-7478	TRUE	reported	igd	2	TRUE
77	rs2974438	A	G	A	G	-0.0100735	0.0223	0.211026	0.1939	FALSE	FALSE	FALSE	finn-b-DM_NEPHROPATHY_EXMORE	5	168250903	0.0326	NA	0.4937	Diabetic nephropathy (more controls excluded) || id:finn-b-DM_NEPHROPATHY_EXMORE	Diabetic nephropathy (more controls excluded)	Diabetic nephropathy (more controls excluded) || ||	TRUE	igd	NA	NA	NA	NA	NA	NA	NA	168250903	3.29997e-08	461026	0.00182387	5	ukb-b-7478	Hand grip strength (left) || id:ukb-b-7478	TRUE	reported	igd	2	TRUE
78	rs3118903	A	G	A	G	-0.0174477	-0.0022	0.219552	0.2574	FALSE	FALSE	FALSE	finn-b-DM_NEPHROPATHY_EXMORE	13	51099577	0.0296	NA	0.9396	Diabetic nephropathy (more controls excluded) || id:finn-b-DM_NEPHROPATHY_EXMORE	Diabetic nephropathy (more controls excluded)	Diabetic nephropathy (more controls excluded) || ||	TRUE	igd	NA	NA	NA	NA	NA	NA	NA	51099577	2.70023e-22	461026	0.00179692	13	ukb-b-7478	Hand grip strength (left) || id:ukb-b-7478	TRUE	reported	igd	2	TRUE
79	rs34030812	C	T	C	T	-0.0101679	0.0064	0.367365	0.374	FALSE	FALSE	FALSE	finn-b-DM_NEPHROPATHY_EXMORE	2	144248905	0.0266	NA	0.8098	Diabetic nephropathy (more controls excluded) || id:finn-b-DM_NEPHROPATHY_EXMORE	Diabetic nephropathy (more controls excluded)	Diabetic nephropathy (more controls excluded) || ||	TRUE	igd	NA	NA	NA	NA	NA	NA	NA	144248905	4.10015e-11	461026	0.00154042	2	ukb-b-7478	Hand grip strength (left) || id:ukb-b-7478	TRUE	reported	igd	2	TRUE
80	rs34587452	C	G	C	G	-0.0113642	0.0431	0.21517	0.2007	FALSE	TRUE	FALSE	finn-b-DM_NEPHROPATHY_EXMORE	4	1009900	0.0324	NA	0.1827	Diabetic nephropathy (more controls excluded) || id:finn-b-DM_NEPHROPATHY_EXMORE	Diabetic nephropathy (more controls excluded)	Diabetic nephropathy (more controls excluded) || ||	TRUE	igd	NA	NA	NA	NA	NA	NA	NA	1009900	3.2e-10	461026	0.00180741	4	ukb-b-7478	Hand grip strength (left) || id:ukb-b-7478	TRUE	reported	igd	2	TRUE
81	rs34722008	A	G	A	G	0.00858569	-0.0392	0.353332	0.371	FALSE	FALSE	FALSE	finn-b-DM_NEPHROPATHY_EXMORE	4	38659594	0.0267	NA	0.1421	Diabetic nephropathy (more controls excluded) || id:finn-b-DM_NEPHROPATHY_EXMORE	Diabetic nephropathy (more controls excluded)	Diabetic nephropathy (more controls excluded) || ||	TRUE	igd	NA	NA	NA	NA	NA	NA	NA	38659594	3.29997e-08	461026	0.00155452	4	ukb-b-7478	Hand grip strength (left) || id:ukb-b-7478	TRUE	reported	igd	2	TRUE
82	rs34845616	A	G	A	G	0.0108395	0.0267	0.245653	0.3288	FALSE	FALSE	FALSE	finn-b-DM_NEPHROPATHY_EXMORE	11	133792644	0.0276	NA	0.3338	Diabetic nephropathy (more controls excluded) || id:finn-b-DM_NEPHROPATHY_EXMORE	Diabetic nephropathy (more controls excluded)	Diabetic nephropathy (more controls excluded) || ||	TRUE	igd	NA	NA	NA	NA	NA	NA	NA	133792644	4e-10	461026	0.00173373	11	ukb-b-7478	Hand grip strength (left) || id:ukb-b-7478	TRUE	reported	igd	2	TRUE
83	rs35054365	A	T	A	T	0.0128072	0.0084	0.437643	0.3084	FALSE	TRUE	TRUE	finn-b-DM_NEPHROPATHY_EXMORE	18	46612306	0.028	NA	0.764499	Diabetic nephropathy (more controls excluded) || id:finn-b-DM_NEPHROPATHY_EXMORE	Diabetic nephropathy (more controls excluded)	Diabetic nephropathy (more controls excluded) || ||	TRUE	igd	NA	NA	NA	NA	NA	NA	NA	46612306	1.20005e-17	461026	0.00149718	18	ukb-b-7478	Hand grip strength (left) || id:ukb-b-7478	TRUE	reported	igd	2	FALSE
84	rs35175534	C	A	C	A	-0.0163733	-0.219	0.139986	0.008513	FALSE	FALSE	FALSE	finn-b-DM_NEPHROPATHY_EXMORE	6	32540025	0.1458	NA	0.1331	Diabetic nephropathy (more controls excluded) || id:finn-b-DM_NEPHROPATHY_EXMORE	Diabetic nephropathy (more controls excluded)	Diabetic nephropathy (more controls excluded) || ||	TRUE	igd	TRUE	rs35175534	rs71538533	C	A	T	C	32530029	3.59998e-12	461026	0.00235477	6	ukb-b-7478	Hand grip strength (left) || id:ukb-b-7478	TRUE	reported	igd	2	TRUE
85	rs35236379	T	G	T	G	0.0123565	-0.0173	0.142324	0.1816	FALSE	FALSE	FALSE	finn-b-DM_NEPHROPATHY_EXMORE	10	5727292	0.0337	NA	0.6075	Diabetic nephropathy (more controls excluded) || id:finn-b-DM_NEPHROPATHY_EXMORE	Diabetic nephropathy (more controls excluded)	Diabetic nephropathy (more controls excluded) || ||	TRUE	igd	NA	NA	NA	NA	NA	NA	NA	5727292	5.80003e-09	461026	0.00212204	10	ukb-b-7478	Hand grip strength (left) || id:ukb-b-7478	TRUE	reported	igd	2	TRUE
86	rs35609019	C	G	C	G	0.00947689	-0.0111	0.397748	0.4129	FALSE	TRUE	FALSE	finn-b-DM_NEPHROPATHY_EXMORE	4	7847892	0.0264	NA	0.6743	Diabetic nephropathy (more controls excluded) || id:finn-b-DM_NEPHROPATHY_EXMORE	Diabetic nephropathy (more controls excluded)	Diabetic nephropathy (more controls excluded) || ||	TRUE	igd	NA	NA	NA	NA	NA	NA	NA	7847892	7.69999e-10	461026	0.00154061	4	ukb-b-7478	Hand grip strength (left) || id:ukb-b-7478	TRUE	reported	igd	2	TRUE
87	rs3814877	T	G	T	G	0.0105385	0.0079	0.401594	0.3699	FALSE	FALSE	FALSE	finn-b-DM_NEPHROPATHY_EXMORE	16	30042677	0.0267	NA	0.766099	Diabetic nephropathy (more controls excluded) || id:finn-b-DM_NEPHROPATHY_EXMORE	Diabetic nephropathy (more controls excluded)	Diabetic nephropathy (more controls excluded) || ||	TRUE	igd	NA	NA	NA	NA	NA	NA	NA	30042677	3.40017e-12	461026	0.00151385	16	ukb-b-7478	Hand grip strength (left) || id:ukb-b-7478	TRUE	reported	igd	2	TRUE
88	rs3819121	C	T	C	T	0.0140963	0.0034	0.368945	0.3955	FALSE	FALSE	FALSE	finn-b-DM_NEPHROPATHY_EXMORE	2	135622860	0.0264	NA	0.8967	Diabetic nephropathy (more controls excluded) || id:finn-b-DM_NEPHROPATHY_EXMORE	Diabetic nephropathy (more controls excluded)	Diabetic nephropathy (more controls excluded) || ||	TRUE	igd	NA	NA	NA	NA	NA	NA	NA	135622860	2.90001e-20	461026	0.00152872	2	ukb-b-7478	Hand grip strength (left) || id:ukb-b-7478	TRUE	reported	igd	2	TRUE
89	rs3959716	G	C	G	C	-0.00832523	0.018	0.56703	0.5882	FALSE	TRUE	TRUE	finn-b-DM_NEPHROPATHY_EXMORE	15	73106615	0.0263	NA	0.4941	Diabetic nephropathy (more controls excluded) || id:finn-b-DM_NEPHROPATHY_EXMORE	Diabetic nephropathy (more controls excluded)	Diabetic nephropathy (more controls excluded) || ||	TRUE	igd	NA	NA	NA	NA	NA	NA	NA	73106615	3.09999e-08	461026	0.0015043	15	ukb-b-7478	Hand grip strength (left) || id:ukb-b-7478	TRUE	reported	igd	2	FALSE
90	rs4121165	A	G	A	G	-0.0114169	-0.0213	0.211447	0.1715	FALSE	FALSE	FALSE	finn-b-DM_NEPHROPATHY_EXMORE	1	78276977	0.0344	NA	0.536	Diabetic nephropathy (more controls excluded) || id:finn-b-DM_NEPHROPATHY_EXMORE	Diabetic nephropathy (more controls excluded)	Diabetic nephropathy (more controls excluded) || ||	TRUE	igd	NA	NA	NA	NA	NA	NA	NA	78276977	3.40001e-10	461026	0.00181868	1	ukb-b-7478	Hand grip strength (left) || id:ukb-b-7478	TRUE	reported	igd	2	TRUE
91	rs41271299	T	C	T	C	0.0211891	-0.0753	0.051241	0.01726	FALSE	FALSE	FALSE	finn-b-DM_NEPHROPATHY_EXMORE	6	19839415	0.102	NA	0.4601	Diabetic nephropathy (more controls excluded) || id:finn-b-DM_NEPHROPATHY_EXMORE	Diabetic nephropathy (more controls excluded)	Diabetic nephropathy (more controls excluded) || ||	TRUE	igd	NA	NA	NA	NA	NA	NA	NA	19839415	2.99999e-10	461026	0.00336402	6	ukb-b-7478	Hand grip strength (left) || id:ukb-b-7478	TRUE	reported	igd	2	TRUE
92	rs4308051	G	T	G	T	0.0159929	0.0052	0.789105	0.7747	FALSE	FALSE	FALSE	finn-b-DM_NEPHROPATHY_EXMORE	18	20735461	0.0309	NA	0.8672	Diabetic nephropathy (more controls excluded) || id:finn-b-DM_NEPHROPATHY_EXMORE	Diabetic nephropathy (more controls excluded)	Diabetic nephropathy (more controls excluded) || ||	TRUE	igd	NA	NA	NA	NA	NA	NA	NA	20735461	1.39991e-18	461026	0.00181863	18	ukb-b-7478	Hand grip strength (left) || id:ukb-b-7478	TRUE	reported	igd	2	TRUE
93	rs4335354	A	C	A	C	-0.00939409	0.0351	0.315536	0.2926	FALSE	FALSE	FALSE	finn-b-DM_NEPHROPATHY_EXMORE	1	88899964	0.0285	NA	0.2172	Diabetic nephropathy (more controls excluded) || id:finn-b-DM_NEPHROPATHY_EXMORE	Diabetic nephropathy (more controls excluded)	Diabetic nephropathy (more controls excluded) || ||	TRUE	igd	NA	NA	NA	NA	NA	NA	NA	88899964	4.60002e-09	461026	0.00160262	1	ukb-b-7478	Hand grip strength (left) || id:ukb-b-7478	TRUE	reported	igd	2	TRUE
94	rs4398863	C	G	C	G	-0.00945015	0.0518	0.7368	0.7775	FALSE	TRUE	FALSE	finn-b-DM_NEPHROPATHY_EXMORE	8	135695110	0.0311	NA	0.0960793	Diabetic nephropathy (more controls excluded) || id:finn-b-DM_NEPHROPATHY_EXMORE	Diabetic nephropathy (more controls excluded)	Diabetic nephropathy (more controls excluded) || ||	TRUE	igd	NA	NA	NA	NA	NA	NA	NA	135695110	2e-08	461026	0.00168454	8	ukb-b-7478	Hand grip strength (left) || id:ukb-b-7478	TRUE	reported	igd	2	TRUE
95	rs4498020	A	C	A	C	-0.0104238	-0.0151	0.723767	0.6944	FALSE	FALSE	FALSE	finn-b-DM_NEPHROPATHY_EXMORE	3	13810820	0.0281	NA	0.591199	Diabetic nephropathy (more controls excluded) || id:finn-b-DM_NEPHROPATHY_EXMORE	Diabetic nephropathy (more controls excluded)	Diabetic nephropathy (more controls excluded) || ||	TRUE	igd	NA	NA	NA	NA	NA	NA	NA	13810820	4.30002e-10	461026	0.00166995	3	ukb-b-7478	Hand grip strength (left) || id:ukb-b-7478	TRUE	reported	igd	2	TRUE
96	rs4575361	T	A	T	A	-0.0108028	-0.0377	0.31205	0.295	FALSE	TRUE	FALSE	finn-b-DM_NEPHROPATHY_EXMORE	12	124410529	0.0284	NA	0.1844	Diabetic nephropathy (more controls excluded) || id:finn-b-DM_NEPHROPATHY_EXMORE	Diabetic nephropathy (more controls excluded)	Diabetic nephropathy (more controls excluded) || ||	TRUE	igd	NA	NA	NA	NA	NA	NA	NA	124410529	1.59993e-11	461026	0.00160223	12	ukb-b-7478	Hand grip strength (left) || id:ukb-b-7478	TRUE	reported	igd	2	TRUE
97	rs4677601	G	A	G	A	0.00905884	0.005	0.510324	0.4889	FALSE	FALSE	FALSE	finn-b-DM_NEPHROPATHY_EXMORE	3	71368790	0.0259	NA	0.8474	Diabetic nephropathy (more controls excluded) || id:finn-b-DM_NEPHROPATHY_EXMORE	Diabetic nephropathy (more controls excluded)	Diabetic nephropathy (more controls excluded) || ||	TRUE	igd	NA	NA	NA	NA	NA	NA	NA	71368790	1.09999e-09	461026	0.001485	3	ukb-b-7478	Hand grip strength (left) || id:ukb-b-7478	TRUE	reported	igd	2	TRUE
99	rs4737446	T	G	T	G	0.0104178	0.0192	0.694626	0.6755	FALSE	FALSE	FALSE	finn-b-DM_NEPHROPATHY_EXMORE	8	57665019	0.0275	NA	0.4852	Diabetic nephropathy (more controls excluded) || id:finn-b-DM_NEPHROPATHY_EXMORE	Diabetic nephropathy (more controls excluded)	Diabetic nephropathy (more controls excluded) || ||	TRUE	igd	NA	NA	NA	NA	NA	NA	NA	57665019	1.2e-10	461026	0.00161882	8	ukb-b-7478	Hand grip strength (left) || id:ukb-b-7478	TRUE	reported	igd	2	TRUE
100	rs4739739	G	A	G	A	-0.00853387	-0.0074	0.415057	0.3807	FALSE	FALSE	FALSE	finn-b-DM_NEPHROPATHY_EXMORE	8	81304576	0.0268	NA	0.781801	Diabetic nephropathy (more controls excluded) || id:finn-b-DM_NEPHROPATHY_EXMORE	Diabetic nephropathy (more controls excluded)	Diabetic nephropathy (more controls excluded) || ||	TRUE	igd	NA	NA	NA	NA	NA	NA	NA	81304576	1.40001e-08	461026	0.00150466	8	ukb-b-7478	Hand grip strength (left) || id:ukb-b-7478	TRUE	reported	igd	2	TRUE
101	rs4811040	G	C	G	C	-0.00924973	0.039	0.276636	0.2864	FALSE	TRUE	FALSE	finn-b-DM_NEPHROPATHY_EXMORE	20	48968438	0.0287	NA	0.1747	Diabetic nephropathy (more controls excluded) || id:finn-b-DM_NEPHROPATHY_EXMORE	Diabetic nephropathy (more controls excluded)	Diabetic nephropathy (more controls excluded) || ||	TRUE	igd	NA	NA	NA	NA	NA	NA	NA	48968438	2.99999e-08	461026	0.00166896	20	ukb-b-7478	Hand grip strength (left) || id:ukb-b-7478	TRUE	reported	igd	2	TRUE
102	rs4930236	A	C	A	C	0.0119032	-0.002	0.835892	0.9036	FALSE	FALSE	FALSE	finn-b-DM_NEPHROPATHY_EXMORE	11	68414000	0.0437	NA	0.9634	Diabetic nephropathy (more controls excluded) || id:finn-b-DM_NEPHROPATHY_EXMORE	Diabetic nephropathy (more controls excluded)	Diabetic nephropathy (more controls excluded) || ||	TRUE	igd	NA	NA	NA	NA	NA	NA	NA	68414000	3.79997e-09	461026	0.00202069	11	ukb-b-7478	Hand grip strength (left) || id:ukb-b-7478	TRUE	reported	igd	2	TRUE
103	rs4962700	G	C	G	C	0.00904307	0.0507	0.301977	0.3994	FALSE	TRUE	FALSE	finn-b-DM_NEPHROPATHY_EXMORE	10	126479989	0.0265	NA	0.0556698	Diabetic nephropathy (more controls excluded) || id:finn-b-DM_NEPHROPATHY_EXMORE	Diabetic nephropathy (more controls excluded)	Diabetic nephropathy (more controls excluded) || ||	TRUE	igd	NA	NA	NA	NA	NA	NA	NA	126479989	3.2e-08	461026	0.00163488	10	ukb-b-7478	Hand grip strength (left) || id:ukb-b-7478	TRUE	reported	igd	2	TRUE
104	rs55681913	C	T	C	T	0.0137738	-0.011	0.106095	0.1246	FALSE	FALSE	FALSE	finn-b-DM_NEPHROPATHY_EXMORE	5	42687629	0.0392	NA	0.7801	Diabetic nephropathy (more controls excluded) || id:finn-b-DM_NEPHROPATHY_EXMORE	Diabetic nephropathy (more controls excluded)	Diabetic nephropathy (more controls excluded) || ||	TRUE	igd	NA	NA	NA	NA	NA	NA	NA	42687629	1.6e-08	461026	0.00243658	5	ukb-b-7478	Hand grip strength (left) || id:ukb-b-7478	TRUE	reported	igd	2	TRUE
105	rs56060323	T	C	T	C	0.00906905	0.0798	0.314543	0.2942	FALSE	FALSE	FALSE	finn-b-DM_NEPHROPATHY_EXMORE	13	60519108	0.0282	NA	0.00465404	Diabetic nephropathy (more controls excluded) || id:finn-b-DM_NEPHROPATHY_EXMORE	Diabetic nephropathy (more controls excluded)	Diabetic nephropathy (more controls excluded) || ||	TRUE	igd	TRUE	rs56060323	rs10507644	T	C	T	C	60473485	1.5e-08	461026	0.00160238	13	ukb-b-7478	Hand grip strength (left) || id:ukb-b-7478	TRUE	reported	igd	2	TRUE
106	rs56338231	G	A	G	A	-0.010847	-0.0579	0.258266	0.2284	FALSE	FALSE	FALSE	finn-b-DM_NEPHROPATHY_EXMORE	4	30867393	0.0307	NA	0.05905	Diabetic nephropathy (more controls excluded) || id:finn-b-DM_NEPHROPATHY_EXMORE	Diabetic nephropathy (more controls excluded)	Diabetic nephropathy (more controls excluded) || ||	TRUE	igd	NA	NA	NA	NA	NA	NA	NA	30867393	1.7e-10	461026	0.00169739	4	ukb-b-7478	Hand grip strength (left) || id:ukb-b-7478	TRUE	reported	igd	2	TRUE
107	rs58670122	G	A	G	A	-0.0118148	0.0483	0.143159	0.1024	FALSE	FALSE	FALSE	finn-b-DM_NEPHROPATHY_EXMORE	1	22492613	0.0429	NA	0.26	Diabetic nephropathy (more controls excluded) || id:finn-b-DM_NEPHROPATHY_EXMORE	Diabetic nephropathy (more controls excluded)	Diabetic nephropathy (more controls excluded) || ||	TRUE	igd	NA	NA	NA	NA	NA	NA	NA	22492613	3.59998e-08	461026	0.00214462	1	ukb-b-7478	Hand grip strength (left) || id:ukb-b-7478	TRUE	reported	igd	2	TRUE
108	rs59116179	T	C	T	C	0.00857385	-0.0049	0.617442	0.6314	FALSE	FALSE	FALSE	finn-b-DM_NEPHROPATHY_EXMORE	8	22603454	0.0268	NA	0.8536	Diabetic nephropathy (more controls excluded) || id:finn-b-DM_NEPHROPATHY_EXMORE	Diabetic nephropathy (more controls excluded)	Diabetic nephropathy (more controls excluded) || ||	TRUE	igd	NA	NA	NA	NA	NA	NA	NA	22603454	2.39999e-08	461026	0.00153635	8	ukb-b-7478	Hand grip strength (left) || id:ukb-b-7478	TRUE	reported	igd	2	TRUE
109	rs6006984	C	T	C	T	0.00984917	0.0273	0.277764	0.2925	FALSE	FALSE	FALSE	finn-b-DM_NEPHROPATHY_EXMORE	22	45714937	0.0283	NA	0.3357	Diabetic nephropathy (more controls excluded) || id:finn-b-DM_NEPHROPATHY_EXMORE	Diabetic nephropathy (more controls excluded)	Diabetic nephropathy (more controls excluded) || ||	TRUE	igd	NA	NA	NA	NA	NA	NA	NA	45714937	2.59998e-09	461026	0.00165413	22	ukb-b-7478	Hand grip strength (left) || id:ukb-b-7478	TRUE	reported	igd	2	TRUE
110	rs61286123	C	T	C	T	-0.0101041	0.0283	0.227916	0.2352	FALSE	FALSE	FALSE	finn-b-DM_NEPHROPATHY_EXMORE	2	60205600	0.0305	NA	0.3532	Diabetic nephropathy (more controls excluded) || id:finn-b-DM_NEPHROPATHY_EXMORE	Diabetic nephropathy (more controls excluded)	Diabetic nephropathy (more controls excluded) || ||	TRUE	igd	NA	NA	NA	NA	NA	NA	NA	60205600	1.2e-08	461026	0.00177111	2	ukb-b-7478	Hand grip strength (left) || id:ukb-b-7478	TRUE	reported	igd	2	TRUE
111	rs61389091	T	C	T	C	0.0261627	-0.0438	0.04174	0.042	FALSE	FALSE	FALSE	finn-b-DM_NEPHROPATHY_EXMORE	11	74427921	0.0647	NA	0.4985	Diabetic nephropathy (more controls excluded) || id:finn-b-DM_NEPHROPATHY_EXMORE	Diabetic nephropathy (more controls excluded)	Diabetic nephropathy (more controls excluded) || ||	TRUE	igd	NA	NA	NA	NA	NA	NA	NA	74427921	2.39994e-12	461026	0.00373295	11	ukb-b-7478	Hand grip strength (left) || id:ukb-b-7478	TRUE	reported	igd	2	TRUE
112	rs61818100	C	T	C	T	0.0134422	0.008	0.116595	0.1651	FALSE	FALSE	FALSE	finn-b-DM_NEPHROPATHY_EXMORE	1	190962663	0.0346	NA	0.8184	Diabetic nephropathy (more controls excluded) || id:finn-b-DM_NEPHROPATHY_EXMORE	Diabetic nephropathy (more controls excluded)	Diabetic nephropathy (more controls excluded) || ||	TRUE	igd	NA	NA	NA	NA	NA	NA	NA	190962663	6.19998e-09	461026	0.00231335	1	ukb-b-7478	Hand grip strength (left) || id:ukb-b-7478	TRUE	reported	igd	2	TRUE
113	rs62081464	T	C	T	C	-0.0098827	0.0064	0.227338	0.2058	FALSE	FALSE	FALSE	finn-b-DM_NEPHROPATHY_EXMORE	18	35142133	0.0319	NA	0.8417	Diabetic nephropathy (more controls excluded) || id:finn-b-DM_NEPHROPATHY_EXMORE	Diabetic nephropathy (more controls excluded)	Diabetic nephropathy (more controls excluded) || ||	TRUE	igd	NA	NA	NA	NA	NA	NA	NA	35142133	2.80001e-08	461026	0.00177979	18	ukb-b-7478	Hand grip strength (left) || id:ukb-b-7478	TRUE	reported	igd	2	TRUE
114	rs62253653	G	A	G	A	0.0106985	-0.0817	0.295379	0.3246	FALSE	FALSE	FALSE	finn-b-DM_NEPHROPATHY_EXMORE	3	53013267	0.0275	NA	0.00296299	Diabetic nephropathy (more controls excluded) || id:finn-b-DM_NEPHROPATHY_EXMORE	Diabetic nephropathy (more controls excluded)	Diabetic nephropathy (more controls excluded) || ||	TRUE	igd	NA	NA	NA	NA	NA	NA	NA	53013267	5.50047e-11	461026	0.00163146	3	ukb-b-7478	Hand grip strength (left) || id:ukb-b-7478	TRUE	reported	igd	2	TRUE
115	rs635538	A	G	A	G	-0.0216569	-0.0121	0.913853	0.8964	FALSE	FALSE	FALSE	finn-b-DM_NEPHROPATHY_EXMORE	18	53273614	0.0423	NA	0.7752	Diabetic nephropathy (more controls excluded) || id:finn-b-DM_NEPHROPATHY_EXMORE	Diabetic nephropathy (more controls excluded)	Diabetic nephropathy (more controls excluded) || ||	TRUE	igd	NA	NA	NA	NA	NA	NA	NA	53273614	3.80014e-16	461026	0.00265852	18	ukb-b-7478	Hand grip strength (left) || id:ukb-b-7478	TRUE	reported	igd	2	TRUE
116	rs6680160	G	A	G	A	0.0100686	-0.0016	0.628066	0.6452	FALSE	FALSE	FALSE	finn-b-DM_NEPHROPATHY_EXMORE	1	32072737	0.027	NA	0.954	Diabetic nephropathy (more controls excluded) || id:finn-b-DM_NEPHROPATHY_EXMORE	Diabetic nephropathy (more controls excluded)	Diabetic nephropathy (more controls excluded) || ||	TRUE	igd	NA	NA	NA	NA	NA	NA	NA	32072737	6.00067e-11	461026	0.00153878	1	ukb-b-7478	Hand grip strength (left) || id:ukb-b-7478	TRUE	reported	igd	2	TRUE
117	rs6689375	T	A	T	A	-0.0160169	-0.0286	0.185489	0.1923	FALSE	TRUE	FALSE	finn-b-DM_NEPHROPATHY_EXMORE	1	227744249	0.0326	NA	0.381	Diabetic nephropathy (more controls excluded) || id:finn-b-DM_NEPHROPATHY_EXMORE	Diabetic nephropathy (more controls excluded)	Diabetic nephropathy (more controls excluded) || ||	TRUE	igd	TRUE	rs6689375	rs12092054	T	A	G	A	227721627	5.30029e-17	461026	0.00191158	1	ukb-b-7478	Hand grip strength (left) || id:ukb-b-7478	TRUE	reported	igd	2	TRUE
118	rs6802071	T	C	T	C	-0.00940386	-0.0305	0.434928	0.45	FALSE	FALSE	FALSE	finn-b-DM_NEPHROPATHY_EXMORE	3	38574237	0.026	NA	0.2416	Diabetic nephropathy (more controls excluded) || id:finn-b-DM_NEPHROPATHY_EXMORE	Diabetic nephropathy (more controls excluded)	Diabetic nephropathy (more controls excluded) || ||	TRUE	igd	NA	NA	NA	NA	NA	NA	NA	38574237	3.79997e-10	461026	0.00150182	3	ukb-b-7478	Hand grip strength (left) || id:ukb-b-7478	TRUE	reported	igd	2	TRUE
119	rs6882168	T	C	T	C	-0.00935387	0.034	0.337417	0.3933	FALSE	FALSE	FALSE	finn-b-DM_NEPHROPATHY_EXMORE	5	39402647	0.0264	NA	0.1985	Diabetic nephropathy (more controls excluded) || id:finn-b-DM_NEPHROPATHY_EXMORE	Diabetic nephropathy (more controls excluded)	Diabetic nephropathy (more controls excluded) || ||	TRUE	igd	NA	NA	NA	NA	NA	NA	NA	39402647	2.80001e-09	461026	0.00157364	5	ukb-b-7478	Hand grip strength (left) || id:ukb-b-7478	TRUE	reported	igd	2	TRUE
120	rs6962338	G	A	G	A	-0.0214095	0.0691	0.043993	0.03544	FALSE	FALSE	FALSE	finn-b-DM_NEPHROPATHY_EXMORE	7	69160985	0.0698	NA	0.3219	Diabetic nephropathy (more controls excluded) || id:finn-b-DM_NEPHROPATHY_EXMORE	Diabetic nephropathy (more controls excluded)	Diabetic nephropathy (more controls excluded) || ||	TRUE	igd	NA	NA	NA	NA	NA	NA	NA	69160985	3.2e-09	461026	0.0036171	7	ukb-b-7478	Hand grip strength (left) || id:ukb-b-7478	TRUE	reported	igd	2	TRUE
121	rs6977081	T	G	T	G	0.0147525	0.0476	0.333835	0.3576	FALSE	FALSE	FALSE	finn-b-DM_NEPHROPATHY_EXMORE	7	150542515	0.027	NA	0.0778001	Diabetic nephropathy (more controls excluded) || id:finn-b-DM_NEPHROPATHY_EXMORE	Diabetic nephropathy (more controls excluded)	Diabetic nephropathy (more controls excluded) || ||	TRUE	igd	NA	NA	NA	NA	NA	NA	NA	150542515	1.39991e-20	461026	0.00158641	7	ukb-b-7478	Hand grip strength (left) || id:ukb-b-7478	TRUE	reported	igd	2	TRUE
122	rs7026798	C	T	C	T	0.00823598	-0.0407	0.43232	0.4587	FALSE	FALSE	FALSE	finn-b-DM_NEPHROPATHY_EXMORE	9	16427378	0.0259	NA	0.1161	Diabetic nephropathy (more controls excluded) || id:finn-b-DM_NEPHROPATHY_EXMORE	Diabetic nephropathy (more controls excluded)	Diabetic nephropathy (more controls excluded) || ||	TRUE	igd	NA	NA	NA	NA	NA	NA	NA	16427378	4.60002e-08	461026	0.00150641	9	ukb-b-7478	Hand grip strength (left) || id:ukb-b-7478	TRUE	reported	igd	2	TRUE
123	rs7124681	A	C	A	C	-0.0116557	-0.0246	0.408355	0.3968	FALSE	FALSE	FALSE	finn-b-DM_NEPHROPATHY_EXMORE	11	47529947	0.027	NA	0.3624	Diabetic nephropathy (more controls excluded) || id:finn-b-DM_NEPHROPATHY_EXMORE	Diabetic nephropathy (more controls excluded)	Diabetic nephropathy (more controls excluded) || ||	TRUE	igd	NA	NA	NA	NA	NA	NA	NA	47529947	1e-14	461026	0.00150615	11	ukb-b-7478	Hand grip strength (left) || id:ukb-b-7478	TRUE	reported	igd	2	TRUE
124	rs7148603	A	G	A	G	0.00957206	0.0138	0.359427	0.325	FALSE	FALSE	FALSE	finn-b-DM_NEPHROPATHY_EXMORE	14	36683779	0.0278	NA	0.6204	Diabetic nephropathy (more controls excluded) || id:finn-b-DM_NEPHROPATHY_EXMORE	Diabetic nephropathy (more controls excluded)	Diabetic nephropathy (more controls excluded) || ||	TRUE	igd	NA	NA	NA	NA	NA	NA	NA	36683779	1.6e-09	461026	0.00158612	14	ukb-b-7478	Hand grip strength (left) || id:ukb-b-7478	TRUE	reported	igd	2	TRUE
125	rs7176095	G	A	G	A	-0.013375	-0.0115	0.128192	0.1244	FALSE	FALSE	FALSE	finn-b-DM_NEPHROPATHY_EXMORE	15	74886411	0.039	NA	0.7689	Diabetic nephropathy (more controls excluded) || id:finn-b-DM_NEPHROPATHY_EXMORE	Diabetic nephropathy (more controls excluded)	Diabetic nephropathy (more controls excluded) || ||	TRUE	igd	NA	NA	NA	NA	NA	NA	NA	74886411	1.7e-09	461026	0.00222025	15	ukb-b-7478	Hand grip strength (left) || id:ukb-b-7478	TRUE	reported	igd	2	TRUE
126	rs7196917	G	A	G	A	-0.0117302	0.03	0.429948	0.3947	FALSE	FALSE	FALSE	finn-b-DM_NEPHROPATHY_EXMORE	16	69896527	0.0265	NA	0.2581	Diabetic nephropathy (more controls excluded) || id:finn-b-DM_NEPHROPATHY_EXMORE	Diabetic nephropathy (more controls excluded)	Diabetic nephropathy (more controls excluded) || ||	TRUE	igd	NA	NA	NA	NA	NA	NA	NA	69896527	5.40008e-15	461026	0.00150067	16	ukb-b-7478	Hand grip strength (left) || id:ukb-b-7478	TRUE	reported	igd	2	TRUE
127	rs7197751	T	G	T	G	-0.00946321	0.0531	0.363019	0.3076	FALSE	FALSE	FALSE	finn-b-DM_NEPHROPATHY_EXMORE	16	84940033	0.028	NA	0.0578496	Diabetic nephropathy (more controls excluded) || id:finn-b-DM_NEPHROPATHY_EXMORE	Diabetic nephropathy (more controls excluded)	Diabetic nephropathy (more controls excluded) || ||	TRUE	igd	NA	NA	NA	NA	NA	NA	NA	84940033	1.40001e-09	461026	0.00156268	16	ukb-b-7478	Hand grip strength (left) || id:ukb-b-7478	TRUE	reported	igd	2	TRUE
128	rs723588	C	T	C	T	0.0127904	0.0083	0.142598	0.1656	FALSE	FALSE	FALSE	finn-b-DM_NEPHROPATHY_EXMORE	6	81056634	0.0347	NA	0.81	Diabetic nephropathy (more controls excluded) || id:finn-b-DM_NEPHROPATHY_EXMORE	Diabetic nephropathy (more controls excluded)	Diabetic nephropathy (more controls excluded) || ||	TRUE	igd	NA	NA	NA	NA	NA	NA	NA	81056634	1.6e-09	461026	0.00211948	6	ukb-b-7478	Hand grip strength (left) || id:ukb-b-7478	TRUE	reported	igd	2	TRUE
129	rs73307079	C	T	C	T	0.0111025	0.0632	0.211119	0.2609	FALSE	FALSE	FALSE	finn-b-DM_NEPHROPATHY_EXMORE	7	19020024	0.0294	NA	0.03125	Diabetic nephropathy (more controls excluded) || id:finn-b-DM_NEPHROPATHY_EXMORE	Diabetic nephropathy (more controls excluded)	Diabetic nephropathy (more controls excluded) || ||	TRUE	igd	NA	NA	NA	NA	NA	NA	NA	19020024	1.40001e-09	461026	0.00183407	7	ukb-b-7478	Hand grip strength (left) || id:ukb-b-7478	TRUE	reported	igd	2	TRUE
130	rs7516571	G	A	G	A	0.00937798	0.0334	0.259017	0.296	FALSE	FALSE	FALSE	finn-b-DM_NEPHROPATHY_EXMORE	1	40733658	0.0282	NA	0.2362	Diabetic nephropathy (more controls excluded) || id:finn-b-DM_NEPHROPATHY_EXMORE	Diabetic nephropathy (more controls excluded)	Diabetic nephropathy (more controls excluded) || ||	TRUE	igd	NA	NA	NA	NA	NA	NA	NA	40733658	3.09999e-08	461026	0.00169361	1	ukb-b-7478	Hand grip strength (left) || id:ukb-b-7478	TRUE	reported	igd	2	TRUE
131	rs75497896	C	T	C	T	-0.0206727	0.0737	0.051006	0.0593	FALSE	FALSE	FALSE	finn-b-DM_NEPHROPATHY_EXMORE	4	119636703	0.0543	NA	0.1749	Diabetic nephropathy (more controls excluded) || id:finn-b-DM_NEPHROPATHY_EXMORE	Diabetic nephropathy (more controls excluded)	Diabetic nephropathy (more controls excluded) || ||	TRUE	igd	NA	NA	NA	NA	NA	NA	NA	119636703	9.09997e-10	461026	0.00337524	4	ukb-b-7478	Hand grip strength (left) || id:ukb-b-7478	TRUE	reported	igd	2	TRUE
132	rs755547	A	G	A	G	0.0165156	0.053	0.188906	0.136	FALSE	FALSE	FALSE	finn-b-DM_NEPHROPATHY_EXMORE	17	43011908	0.0378	NA	0.1611	Diabetic nephropathy (more controls excluded) || id:finn-b-DM_NEPHROPATHY_EXMORE	Diabetic nephropathy (more controls excluded)	Diabetic nephropathy (more controls excluded) || ||	TRUE	igd	NA	NA	NA	NA	NA	NA	NA	43011908	3.19963e-18	461026	0.00189766	17	ukb-b-7478	Hand grip strength (left) || id:ukb-b-7478	TRUE	reported	igd	2	TRUE
133	rs7571789	C	T	C	T	0.0129539	0.0064	0.522782	0.5748	FALSE	FALSE	FALSE	finn-b-DM_NEPHROPATHY_EXMORE	2	70714793	0.0261	NA	0.8068	Diabetic nephropathy (more controls excluded) || id:finn-b-DM_NEPHROPATHY_EXMORE	Diabetic nephropathy (more controls excluded)	Diabetic nephropathy (more controls excluded) || ||	TRUE	igd	NA	NA	NA	NA	NA	NA	NA	70714793	2.99985e-18	461026	0.001487	2	ukb-b-7478	Hand grip strength (left) || id:ukb-b-7478	TRUE	reported	igd	2	TRUE
134	rs7575451	G	C	G	C	-0.00973095	-0.0314	0.649752	0.6778	FALSE	TRUE	FALSE	finn-b-DM_NEPHROPATHY_EXMORE	2	152352843	0.0276	NA	0.2555	Diabetic nephropathy (more controls excluded) || id:finn-b-DM_NEPHROPATHY_EXMORE	Diabetic nephropathy (more controls excluded)	Diabetic nephropathy (more controls excluded) || ||	TRUE	igd	NA	NA	NA	NA	NA	NA	NA	152352843	3.79997e-10	461026	0.00155349	2	ukb-b-7478	Hand grip strength (left) || id:ukb-b-7478	TRUE	reported	igd	2	TRUE
136	rs772014	G	A	G	A	-0.0106178	0.0088	0.392538	0.3916	FALSE	FALSE	FALSE	finn-b-DM_NEPHROPATHY_EXMORE	10	104062494	0.0264	NA	0.7382	Diabetic nephropathy (more controls excluded) || id:finn-b-DM_NEPHROPATHY_EXMORE	Diabetic nephropathy (more controls excluded)	Diabetic nephropathy (more controls excluded) || ||	TRUE	igd	NA	NA	NA	NA	NA	NA	NA	104062494	2.70023e-12	461026	0.00151891	10	ukb-b-7478	Hand grip strength (left) || id:ukb-b-7478	TRUE	reported	igd	2	TRUE
137	rs77485342	T	C	T	C	0.0329675	-0.0945	0.018003	0.02528	FALSE	FALSE	FALSE	finn-b-DM_NEPHROPATHY_EXMORE	6	30842866	0.0825	NA	0.2517	Diabetic nephropathy (more controls excluded) || id:finn-b-DM_NEPHROPATHY_EXMORE	Diabetic nephropathy (more controls excluded)	Diabetic nephropathy (more controls excluded) || ||	TRUE	igd	NA	NA	NA	NA	NA	NA	NA	30842866	3.50002e-09	461026	0.00558187	6	ukb-b-7478	Hand grip strength (left) || id:ukb-b-7478	TRUE	reported	igd	2	TRUE
138	rs7856625	T	C	T	C	-0.0111297	0.0125	0.609861	0.6507	FALSE	FALSE	FALSE	finn-b-DM_NEPHROPATHY_EXMORE	9	119345083	0.027	NA	0.6441	Diabetic nephropathy (more controls excluded) || id:finn-b-DM_NEPHROPATHY_EXMORE	Diabetic nephropathy (more controls excluded)	Diabetic nephropathy (more controls excluded) || ||	TRUE	igd	NA	NA	NA	NA	NA	NA	NA	119345083	2.49977e-13	461026	0.0015209	9	ukb-b-7478	Hand grip strength (left) || id:ukb-b-7478	TRUE	reported	igd	2	TRUE
139	rs7963801	C	T	C	T	-0.0104348	0.0393	0.571927	0.5838	FALSE	FALSE	FALSE	finn-b-DM_NEPHROPATHY_EXMORE	12	79685226	0.0262	NA	0.1342	Diabetic nephropathy (more controls excluded) || id:finn-b-DM_NEPHROPATHY_EXMORE	Diabetic nephropathy (more controls excluded)	Diabetic nephropathy (more controls excluded) || ||	TRUE	igd	NA	NA	NA	NA	NA	NA	NA	79685226	4.60045e-12	461026	0.00150824	12	ukb-b-7478	Hand grip strength (left) || id:ukb-b-7478	TRUE	reported	igd	2	TRUE
140	rs7970350	T	C	T	C	-0.0101345	0.0569	0.494068	0.4741	FALSE	FALSE	FALSE	finn-b-DM_NEPHROPATHY_EXMORE	12	66360164	0.0259	NA	0.0282898	Diabetic nephropathy (more controls excluded) || id:finn-b-DM_NEPHROPATHY_EXMORE	Diabetic nephropathy (more controls excluded)	Diabetic nephropathy (more controls excluded) || ||	TRUE	igd	NA	NA	NA	NA	NA	NA	NA	66360164	8.60003e-12	461026	0.00148418	12	ukb-b-7478	Hand grip strength (left) || id:ukb-b-7478	TRUE	reported	igd	2	TRUE
141	rs8101782	C	A	C	A	0.00955082	-0.0051	0.702702	0.2796	FALSE	FALSE	FALSE	finn-b-DM_NEPHROPATHY_EXMORE	19	12508061	0.0292	NA	0.8608	Diabetic nephropathy (more controls excluded) || id:finn-b-DM_NEPHROPATHY_EXMORE	Diabetic nephropathy (more controls excluded)	Diabetic nephropathy (more controls excluded) || ||	TRUE	igd	TRUE	rs8101782	rs8101895	A	C	A	T	12507992	2.90001e-08	461026	0.00172167	19	ukb-b-7478	Hand grip strength (left) || id:ukb-b-7478	TRUE	reported	igd	2	TRUE
142	rs8108461	C	T	C	T	0.00952393	0.0573	0.572775	0.5515	FALSE	FALSE	FALSE	finn-b-DM_NEPHROPATHY_EXMORE	19	2186757	0.026	NA	0.0276299	Diabetic nephropathy (more controls excluded) || id:finn-b-DM_NEPHROPATHY_EXMORE	Diabetic nephropathy (more controls excluded)	Diabetic nephropathy (more controls excluded) || ||	TRUE	igd	NA	NA	NA	NA	NA	NA	NA	2186757	2.59998e-10	461026	0.0015066	19	ukb-b-7478	Hand grip strength (left) || id:ukb-b-7478	TRUE	reported	igd	2	TRUE
143	rs821100	G	A	G	A	-0.0101977	-0.0604	0.265512	0.2613	FALSE	FALSE	FALSE	finn-b-DM_NEPHROPATHY_EXMORE	8	89448877	0.0294	NA	0.0397201	Diabetic nephropathy (more controls excluded) || id:finn-b-DM_NEPHROPATHY_EXMORE	Diabetic nephropathy (more controls excluded)	Diabetic nephropathy (more controls excluded) || ||	TRUE	igd	NA	NA	NA	NA	NA	NA	NA	89448877	1.5e-09	461026	0.00168615	8	ukb-b-7478	Hand grip strength (left) || id:ukb-b-7478	TRUE	reported	igd	2	TRUE
144	rs823130	T	C	T	C	-0.0113317	-0.0193	0.432903	0.4437	FALSE	FALSE	FALSE	finn-b-DM_NEPHROPATHY_EXMORE	1	205714372	0.026	NA	0.4575	Diabetic nephropathy (more controls excluded) || id:finn-b-DM_NEPHROPATHY_EXMORE	Diabetic nephropathy (more controls excluded)	Diabetic nephropathy (more controls excluded) || ||	TRUE	igd	NA	NA	NA	NA	NA	NA	NA	205714372	4.40048e-14	461026	0.00150098	1	ukb-b-7478	Hand grip strength (left) || id:ukb-b-7478	TRUE	reported	igd	2	TRUE
145	rs9371201	T	C	T	C	-0.00933847	-0.0499	0.335102	0.3702	FALSE	FALSE	FALSE	finn-b-DM_NEPHROPATHY_EXMORE	6	150145001	0.0266	NA	0.0608499	Diabetic nephropathy (more controls excluded) || id:finn-b-DM_NEPHROPATHY_EXMORE	Diabetic nephropathy (more controls excluded)	Diabetic nephropathy (more controls excluded) || ||	TRUE	igd	NA	NA	NA	NA	NA	NA	NA	150145001	2.99999e-09	461026	0.0015738	6	ukb-b-7478	Hand grip strength (left) || id:ukb-b-7478	TRUE	reported	igd	2	TRUE
146	rs9371881	A	G	A	G	0.00947946	0.0325	0.359174	0.2618	FALSE	FALSE	FALSE	finn-b-DM_NEPHROPATHY_EXMORE	6	155638213	0.0293	NA	0.2674	Diabetic nephropathy (more controls excluded) || id:finn-b-DM_NEPHROPATHY_EXMORE	Diabetic nephropathy (more controls excluded)	Diabetic nephropathy (more controls excluded) || ||	TRUE	igd	NA	NA	NA	NA	NA	NA	NA	155638213	9.59997e-10	461026	0.00154996	6	ukb-b-7478	Hand grip strength (left) || id:ukb-b-7478	TRUE	reported	igd	2	TRUE
147	rs9388769	A	G	A	G	-0.0140821	0.0179	0.67318	0.6741	FALSE	FALSE	FALSE	finn-b-DM_NEPHROPATHY_EXMORE	6	130379954	0.0274	NA	0.513499	Diabetic nephropathy (more controls excluded) || id:finn-b-DM_NEPHROPATHY_EXMORE	Diabetic nephropathy (more controls excluded)	Diabetic nephropathy (more controls excluded) || ||	TRUE	igd	NA	NA	NA	NA	NA	NA	NA	130379954	5.10035e-19	461026	0.00158065	6	ukb-b-7478	Hand grip strength (left) || id:ukb-b-7478	TRUE	reported	igd	2	TRUE
148	rs9611273	T	C	T	C	0.0107888	0.0363	0.25267	0.2635	FALSE	FALSE	FALSE	finn-b-DM_NEPHROPATHY_EXMORE	22	40534466	0.0294	NA	0.2161	Diabetic nephropathy (more controls excluded) || id:finn-b-DM_NEPHROPATHY_EXMORE	Diabetic nephropathy (more controls excluded)	Diabetic nephropathy (more controls excluded) || ||	TRUE	igd	NA	NA	NA	NA	NA	NA	NA	40534466	4.49997e-10	461026	0.00173048	22	ukb-b-7478	Hand grip strength (left) || id:ukb-b-7478	TRUE	reported	igd	2	TRUE
149	rs9866627	A	C	A	C	-0.0155989	0.0521	0.084376	0.1254	FALSE	FALSE	FALSE	finn-b-DM_NEPHROPATHY_EXMORE	3	135522715	0.0389	NA	0.1797	Diabetic nephropathy (more controls excluded) || id:finn-b-DM_NEPHROPATHY_EXMORE	Diabetic nephropathy (more controls excluded)	Diabetic nephropathy (more controls excluded) || ||	TRUE	igd	NA	NA	NA	NA	NA	NA	NA	135522715	5.69994e-09	461026	0.00267761	3	ukb-b-7478	Hand grip strength (left) || id:ukb-b-7478	TRUE	reported	igd	2	TRUE
150	rs9944324	G	A	G	A	-0.00855272	-0.0234	0.456723	0.4969	FALSE	FALSE	FALSE	finn-b-DM_NEPHROPATHY_EXMORE	16	80929342	0.0259	NA	0.3665	Diabetic nephropathy (more controls excluded) || id:finn-b-DM_NEPHROPATHY_EXMORE	Diabetic nephropathy (more controls excluded)	Diabetic nephropathy (more controls excluded) || ||	TRUE	igd	NA	NA	NA	NA	NA	NA	NA	80929342	1.2e-08	461026	0.00150169	16	ukb-b-7478	Hand grip strength (left) || id:ukb-b-7478	TRUE	reported	igd	2	TRUE
151	rs997850	C	G	C	G	-0.00887326	0.0068	0.60474	0.5376	FALSE	TRUE	TRUE	finn-b-DM_NEPHROPATHY_EXMORE	4	154838434	0.0259	NA	0.7938	Diabetic nephropathy (more controls excluded) || id:finn-b-DM_NEPHROPATHY_EXMORE	Diabetic nephropathy (more controls excluded)	Diabetic nephropathy (more controls excluded) || ||	TRUE	igd	NA	NA	NA	NA	NA	NA	NA	154838434	6.29999e-09	461026	0.0015279	4	ukb-b-7478	Hand grip strength (left) || id:ukb-b-7478	TRUE	reported	igd	2	FALSE
152	rs999493	A	G	A	G	0.0128713	0.0049	0.621921	0.64	FALSE	FALSE	FALSE	finn-b-DM_NEPHROPATHY_EXMORE	17	46625519	0.0269	NA	0.8544	Diabetic nephropathy (more controls excluded) || id:finn-b-DM_NEPHROPATHY_EXMORE	Diabetic nephropathy (more controls excluded)	Diabetic nephropathy (more controls excluded) || ||	TRUE	igd	NA	NA	NA	NA	NA	NA	NA	46625519	6.20012e-17	461026	0.00153936	17	ukb-b-7478	Hand grip strength (left) || id:ukb-b-7478	TRUE	reported	igd	2	TRUE
