# Supplementary material for: Causality between sarcopenia and diabetic nephropathy: a bidirectional Mendelian randomization study
Source: Front Endocrinol (Lausanne). 2023 May 22;14:1188972. doi: 10.3389/fendo.2023.1188972 (PMC10239922; doi:10.3389/fendo.2023.1188972)
Supplement: Supplementary file 4 [file DataSheet_4.csv]

	SNP	effect_allele.exposure	other_allele.exposure	effect_allele.outcome	other_allele.outcome	beta.exposure	beta.outcome	eaf.exposure	eaf.outcome	remove	palindromic	ambiguous	id.outcome	chr	pos	se.outcome	samplesize.outcome	pval.outcome	outcome	originalname.outcome	outcome.deprecated	mr_keep.outcome	data_source.outcome	proxy.outcome	target_snp.outcome	proxy_snp.outcome	target_a1.outcome	target_a2.outcome	proxy_a1.outcome	proxy_a2.outcome	samplesize.exposure	se.exposure	pval.exposure	pos.exposure	chr.exposure	id.exposure	exposure	mr_keep.exposure	pval_origin.exposure	data_source.exposure	action	mr_keep
1	rs10750025	T	C	T	C	-0.0083554	0.0017	0.681757	0.8357	FALSE	FALSE	FALSE	finn-b-DM_NEPHROPATHY_EXMORE	11	113424042	0.035	NA	0.9621	Diabetic nephropathy (more controls excluded) || id:finn-b-DM_NEPHROPATHY_EXMORE	Diabetic nephropathy (more controls excluded)	Diabetic nephropathy (more controls excluded) || ||	TRUE	igd	NA	NA	NA	NA	NA	NA	NA	459915	0.00136528	9.40005e-10	113424042	11	ukb-b-4711	Usual walking pace || id:ukb-b-4711	TRUE	reported	igd	2	TRUE
2	rs10828258	G	A	G	A	-0.00932641	0.0317	0.319319	0.3188	FALSE	FALSE	FALSE	finn-b-DM_NEPHROPATHY_EXMORE	10	21929734	0.0277	NA	0.2522	Diabetic nephropathy (more controls excluded) || id:finn-b-DM_NEPHROPATHY_EXMORE	Diabetic nephropathy (more controls excluded)	Diabetic nephropathy (more controls excluded) || ||	TRUE	igd	NA	NA	NA	NA	NA	NA	NA	459915	0.00135882	6.70039e-12	21929734	10	ukb-b-4711	Usual walking pace || id:ukb-b-4711	TRUE	reported	igd	2	TRUE
3	rs10862220	G	T	G	T	0.00840767	0.0093	0.674897	0.5234	FALSE	FALSE	FALSE	finn-b-DM_NEPHROPATHY_EXMORE	12	81430599	0.0259	NA	0.7179	Diabetic nephropathy (more controls excluded) || id:finn-b-DM_NEPHROPATHY_EXMORE	Diabetic nephropathy (more controls excluded)	Diabetic nephropathy (more controls excluded) || ||	TRUE	igd	NA	NA	NA	NA	NA	NA	NA	459915	0.00135051	4.79999e-10	81430599	12	ukb-b-4711	Usual walking pace || id:ukb-b-4711	TRUE	reported	igd	2	TRUE
4	rs10883618	A	G	A	G	0.0078103	-0.0142	0.372248	0.3518	FALSE	FALSE	FALSE	finn-b-DM_NEPHROPATHY_EXMORE	10	103117653	0.027	NA	0.5997	Diabetic nephropathy (more controls excluded) || id:finn-b-DM_NEPHROPATHY_EXMORE	Diabetic nephropathy (more controls excluded)	Diabetic nephropathy (more controls excluded) || ||	TRUE	igd	NA	NA	NA	NA	NA	NA	NA	459915	0.00130834	2.39999e-09	103117653	10	ukb-b-4711	Usual walking pace || id:ukb-b-4711	TRUE	reported	igd	2	TRUE
5	rs11039324	A	G	A	G	-0.0102105	-0.0244	0.403963	0.3939	FALSE	FALSE	FALSE	finn-b-DM_NEPHROPATHY_EXMORE	11	47665686	0.0271	NA	0.3677	Diabetic nephropathy (more controls excluded) || id:finn-b-DM_NEPHROPATHY_EXMORE	Diabetic nephropathy (more controls excluded)	Diabetic nephropathy (more controls excluded) || ||	TRUE	igd	NA	NA	NA	NA	NA	NA	NA	459915	0.00128765	2.19989e-15	47665686	11	ukb-b-4711	Usual walking pace || id:ukb-b-4711	TRUE	reported	igd	2	TRUE
6	rs11077815	C	T	C	T	-0.00713336	-0.0303	0.623657	0.6852	FALSE	FALSE	FALSE	finn-b-DM_NEPHROPATHY_EXMORE	17	74389890	0.0277	NA	0.2748	Diabetic nephropathy (more controls excluded) || id:finn-b-DM_NEPHROPATHY_EXMORE	Diabetic nephropathy (more controls excluded)	Diabetic nephropathy (more controls excluded) || ||	TRUE	igd	NA	NA	NA	NA	NA	NA	NA	459915	0.00130691	4.79999e-08	74389890	17	ukb-b-4711	Usual walking pace || id:ukb-b-4711	TRUE	reported	igd	2	TRUE
7	rs11150623	T	G	T	G	-0.00968813	-0.0181	0.644857	0.5685	FALSE	FALSE	FALSE	finn-b-DM_NEPHROPATHY_EXMORE	16	28881001	0.026	NA	0.4859	Diabetic nephropathy (more controls excluded) || id:finn-b-DM_NEPHROPATHY_EXMORE	Diabetic nephropathy (more controls excluded)	Diabetic nephropathy (more controls excluded) || ||	TRUE	igd	NA	NA	NA	NA	NA	NA	NA	459915	0.0013224	2.39994e-13	28881001	16	ukb-b-4711	Usual walking pace || id:ukb-b-4711	TRUE	reported	igd	2	TRUE
8	rs11152989	T	C	T	C	-0.00751226	0.0344	0.312264	0.3083	FALSE	FALSE	FALSE	finn-b-DM_NEPHROPATHY_EXMORE	6	96936061	0.0279	NA	0.2181	Diabetic nephropathy (more controls excluded) || id:finn-b-DM_NEPHROPATHY_EXMORE	Diabetic nephropathy (more controls excluded)	Diabetic nephropathy (more controls excluded) || ||	TRUE	igd	NA	NA	NA	NA	NA	NA	NA	459915	0.00136699	3.89996e-08	96936061	6	ukb-b-4711	Usual walking pace || id:ukb-b-4711	TRUE	reported	igd	2	TRUE
9	rs113825410	G	A	G	A	-0.00881182	0.0188	0.224386	0.2111	FALSE	FALSE	FALSE	finn-b-DM_NEPHROPATHY_EXMORE	1	40057543	0.0317	NA	0.5535	Diabetic nephropathy (more controls excluded) || id:finn-b-DM_NEPHROPATHY_EXMORE	Diabetic nephropathy (more controls excluded)	Diabetic nephropathy (more controls excluded) || ||	TRUE	igd	NA	NA	NA	NA	NA	NA	NA	459915	0.00151778	6.4e-09	40057543	1	ukb-b-4711	Usual walking pace || id:ukb-b-4711	TRUE	reported	igd	2	TRUE
10	rs11548200	C	T	C	T	-0.016041	-0.0038	0.066034	0.03985	FALSE	FALSE	FALSE	finn-b-DM_NEPHROPATHY_EXMORE	1	156290656	0.0666	NA	0.9542	Diabetic nephropathy (more controls excluded) || id:finn-b-DM_NEPHROPATHY_EXMORE	Diabetic nephropathy (more controls excluded)	Diabetic nephropathy (more controls excluded) || ||	TRUE	igd	NA	NA	NA	NA	NA	NA	NA	459915	0.00255177	3.29997e-10	156290656	1	ukb-b-4711	Usual walking pace || id:ukb-b-4711	TRUE	reported	igd	2	TRUE
11	rs11682482	G	T	G	T	0.00801894	-0.026	0.680801	0.6516	FALSE	FALSE	FALSE	finn-b-DM_NEPHROPATHY_EXMORE	2	226486479	0.027	NA	0.3359	Diabetic nephropathy (more controls excluded) || id:finn-b-DM_NEPHROPATHY_EXMORE	Diabetic nephropathy (more controls excluded)	Diabetic nephropathy (more controls excluded) || ||	TRUE	igd	NA	NA	NA	NA	NA	NA	NA	459915	0.00135595	3.29997e-09	226486479	2	ukb-b-4711	Usual walking pace || id:ukb-b-4711	TRUE	reported	igd	2	TRUE
12	rs11732213	C	T	C	T	0.0091614	-0.0253	0.195605	0.2163	FALSE	FALSE	FALSE	finn-b-DM_NEPHROPATHY_EXMORE	4	1704244	0.0314	NA	0.4204	Diabetic nephropathy (more controls excluded) || id:finn-b-DM_NEPHROPATHY_EXMORE	Diabetic nephropathy (more controls excluded)	Diabetic nephropathy (more controls excluded) || ||	TRUE	igd	NA	NA	NA	NA	NA	NA	NA	459915	0.00159593	9.40005e-09	1704244	4	ukb-b-4711	Usual walking pace || id:ukb-b-4711	TRUE	reported	igd	2	TRUE
13	rs11761141	G	T	G	T	-0.00789936	0.0427	0.325697	0.326	FALSE	FALSE	FALSE	finn-b-DM_NEPHROPATHY_EXMORE	7	69423362	0.0275	NA	0.1204	Diabetic nephropathy (more controls excluded) || id:finn-b-DM_NEPHROPATHY_EXMORE	Diabetic nephropathy (more controls excluded)	Diabetic nephropathy (more controls excluded) || ||	TRUE	igd	NA	NA	NA	NA	NA	NA	NA	459915	0.00135132	5e-09	69423362	7	ukb-b-4711	Usual walking pace || id:ukb-b-4711	TRUE	reported	igd	2	TRUE
14	rs11848096	C	T	C	T	-0.00750831	-0.0168	0.386669	0.4174	FALSE	FALSE	FALSE	finn-b-DM_NEPHROPATHY_EXMORE	14	100969235	0.0263	NA	0.5224	Diabetic nephropathy (more controls excluded) || id:finn-b-DM_NEPHROPATHY_EXMORE	Diabetic nephropathy (more controls excluded)	Diabetic nephropathy (more controls excluded) || ||	TRUE	igd	NA	NA	NA	NA	NA	NA	NA	459915	0.00130696	9.20005e-09	100969235	14	ukb-b-4711	Usual walking pace || id:ukb-b-4711	TRUE	reported	igd	2	TRUE
15	rs11881338	A	T	A	T	0.00817022	0.0163	0.48742	0.4517	FALSE	TRUE	TRUE	finn-b-DM_NEPHROPATHY_EXMORE	19	18838014	0.026	NA	0.53	Diabetic nephropathy (more controls excluded) || id:finn-b-DM_NEPHROPATHY_EXMORE	Diabetic nephropathy (more controls excluded)	Diabetic nephropathy (more controls excluded) || ||	TRUE	igd	NA	NA	NA	NA	NA	NA	NA	459915	0.00127146	1.29999e-10	18838014	19	ukb-b-4711	Usual walking pace || id:ukb-b-4711	TRUE	reported	igd	2	FALSE
16	rs12042959	G	A	G	A	0.0125663	-0.0517	0.14387	0.159	FALSE	FALSE	FALSE	finn-b-DM_NEPHROPATHY_EXMORE	1	243533273	0.0353	NA	0.1438	Diabetic nephropathy (more controls excluded) || id:finn-b-DM_NEPHROPATHY_EXMORE	Diabetic nephropathy (more controls excluded)	Diabetic nephropathy (more controls excluded) || ||	TRUE	igd	NA	NA	NA	NA	NA	NA	NA	459915	0.00181269	4.10015e-12	243533273	1	ukb-b-4711	Usual walking pace || id:ukb-b-4711	TRUE	reported	igd	2	TRUE
17	rs12461902	A	G	A	G	-0.00801134	-0.0306	0.329608	0.3373	FALSE	FALSE	FALSE	finn-b-DM_NEPHROPATHY_EXMORE	19	30265235	0.0275	NA	0.2661	Diabetic nephropathy (more controls excluded) || id:finn-b-DM_NEPHROPATHY_EXMORE	Diabetic nephropathy (more controls excluded)	Diabetic nephropathy (more controls excluded) || ||	TRUE	igd	NA	NA	NA	NA	NA	NA	NA	459915	0.00135739	3.59998e-09	30265235	19	ukb-b-4711	Usual walking pace || id:ukb-b-4711	TRUE	reported	igd	2	TRUE
18	rs12747822	A	T	A	T	0.0117683	-0.0021	0.09792	0.04804	FALSE	TRUE	FALSE	finn-b-DM_NEPHROPATHY_EXMORE	1	91201451	0.0604	NA	0.9725	Diabetic nephropathy (more controls excluded) || id:finn-b-DM_NEPHROPATHY_EXMORE	Diabetic nephropathy (more controls excluded)	Diabetic nephropathy (more controls excluded) || ||	TRUE	igd	NA	NA	NA	NA	NA	NA	NA	459915	0.00213998	3.79997e-08	91201451	1	ukb-b-4711	Usual walking pace || id:ukb-b-4711	TRUE	reported	igd	2	TRUE
19	rs12883788	T	C	T	C	-0.00779959	0.0241	0.459747	0.4493	FALSE	FALSE	FALSE	finn-b-DM_NEPHROPATHY_EXMORE	14	33303540	0.0262	NA	0.3566	Diabetic nephropathy (more controls excluded) || id:finn-b-DM_NEPHROPATHY_EXMORE	Diabetic nephropathy (more controls excluded)	Diabetic nephropathy (more controls excluded) || ||	TRUE	igd	NA	NA	NA	NA	NA	NA	NA	459915	0.00127443	9.40005e-10	33303540	14	ukb-b-4711	Usual walking pace || id:ukb-b-4711	TRUE	reported	igd	2	TRUE
20	rs13107325	T	C	T	C	-0.0242429	0.1098	0.07488	0.01388	FALSE	FALSE	FALSE	finn-b-DM_NEPHROPATHY_EXMORE	4	103188709	0.1095	NA	0.3159	Diabetic nephropathy (more controls excluded) || id:finn-b-DM_NEPHROPATHY_EXMORE	Diabetic nephropathy (more controls excluded)	Diabetic nephropathy (more controls excluded) || ||	TRUE	igd	NA	NA	NA	NA	NA	NA	NA	459915	0.00240623	7.10068e-24	103188709	4	ukb-b-4711	Usual walking pace || id:ukb-b-4711	TRUE	reported	igd	2	TRUE
21	rs139398785	G	C	G	C	-0.00999513	0.0054	0.140415	0.1326	FALSE	TRUE	FALSE	finn-b-DM_NEPHROPATHY_EXMORE	2	161144022	0.0378	NA	0.8867	Diabetic nephropathy (more controls excluded) || id:finn-b-DM_NEPHROPATHY_EXMORE	Diabetic nephropathy (more controls excluded)	Diabetic nephropathy (more controls excluded) || ||	TRUE	igd	TRUE	rs139398785	rs6741383	G	C	T	C	459915	0.00182329	4.20001e-08	161132876	2	ukb-b-4711	Usual walking pace || id:ukb-b-4711	TRUE	reported	igd	2	TRUE
22	rs144333966	G	A	G	A	0.0304614	-0.1039	0.014646	0.03166	FALSE	FALSE	FALSE	finn-b-DM_NEPHROPATHY_EXMORE	4	61109385	0.0739	NA	0.1597	Diabetic nephropathy (more controls excluded) || id:finn-b-DM_NEPHROPATHY_EXMORE	Diabetic nephropathy (more controls excluded)	Diabetic nephropathy (more controls excluded) || ||	TRUE	igd	NA	NA	NA	NA	NA	NA	NA	459915	0.00544615	2.19999e-08	61109385	4	ukb-b-4711	Usual walking pace || id:ukb-b-4711	TRUE	reported	igd	2	TRUE
23	rs1592	C	A	C	A	0.0074513	0.0194	0.395455	0.4394	FALSE	FALSE	FALSE	finn-b-DM_NEPHROPATHY_EXMORE	2	135722143	0.0261	NA	0.4573	Diabetic nephropathy (more controls excluded) || id:finn-b-DM_NEPHROPATHY_EXMORE	Diabetic nephropathy (more controls excluded)	Diabetic nephropathy (more controls excluded) || ||	TRUE	igd	NA	NA	NA	NA	NA	NA	NA	459915	0.00128817	7.29995e-09	135722143	2	ukb-b-4711	Usual walking pace || id:ukb-b-4711	TRUE	reported	igd	2	TRUE
24	rs2037735	T	C	T	C	-0.0112677	-0.0339	0.120628	0.1446	FALSE	FALSE	FALSE	finn-b-DM_NEPHROPATHY_EXMORE	19	48012469	0.0369	NA	0.3583	Diabetic nephropathy (more controls excluded) || id:finn-b-DM_NEPHROPATHY_EXMORE	Diabetic nephropathy (more controls excluded)	Diabetic nephropathy (more controls excluded) || ||	TRUE	igd	NA	NA	NA	NA	NA	NA	NA	459915	0.00194308	6.69993e-09	48012469	19	ukb-b-4711	Usual walking pace || id:ukb-b-4711	TRUE	reported	igd	2	TRUE
25	rs205262	G	A	G	A	-0.00870949	-0.0171	0.26893	0.2813	FALSE	FALSE	FALSE	finn-b-DM_NEPHROPATHY_EXMORE	6	34563164	0.0288	NA	0.5536	Diabetic nephropathy (more controls excluded) || id:finn-b-DM_NEPHROPATHY_EXMORE	Diabetic nephropathy (more controls excluded)	Diabetic nephropathy (more controls excluded) || ||	TRUE	igd	NA	NA	NA	NA	NA	NA	NA	459915	0.00142654	1e-09	34563164	6	ukb-b-4711	Usual walking pace || id:ukb-b-4711	TRUE	reported	igd	2	TRUE
26	rs2170670	A	G	A	G	-0.00708769	-0.0124	0.606925	0.6389	FALSE	FALSE	FALSE	finn-b-DM_NEPHROPATHY_EXMORE	12	16944621	0.0269	NA	0.6453	Diabetic nephropathy (more controls excluded) || id:finn-b-DM_NEPHROPATHY_EXMORE	Diabetic nephropathy (more controls excluded)	Diabetic nephropathy (more controls excluded) || ||	TRUE	igd	NA	NA	NA	NA	NA	NA	NA	459915	0.0012972	4.70002e-08	16944621	12	ukb-b-4711	Usual walking pace || id:ukb-b-4711	TRUE	reported	igd	2	TRUE
27	rs2280406	A	G	A	G	-0.00996145	-0.0379	0.506176	0.3948	FALSE	FALSE	FALSE	finn-b-DM_NEPHROPATHY_EXMORE	3	49941436	0.0264	NA	0.1505	Diabetic nephropathy (more controls excluded) || id:finn-b-DM_NEPHROPATHY_EXMORE	Diabetic nephropathy (more controls excluded)	Diabetic nephropathy (more controls excluded) || ||	TRUE	igd	NA	NA	NA	NA	NA	NA	NA	459915	0.00126505	3.40017e-15	49941436	3	ukb-b-4711	Usual walking pace || id:ukb-b-4711	TRUE	reported	igd	2	TRUE
28	rs2297600	G	T	G	T	-0.0115607	-0.0013	0.17194	0.2188	FALSE	FALSE	FALSE	finn-b-DM_NEPHROPATHY_EXMORE	1	32207581	0.0312	NA	0.9673	Diabetic nephropathy (more controls excluded) || id:finn-b-DM_NEPHROPATHY_EXMORE	Diabetic nephropathy (more controls excluded)	Diabetic nephropathy (more controls excluded) || ||	TRUE	igd	NA	NA	NA	NA	NA	NA	NA	459915	0.00168167	6.20012e-12	32207581	1	ukb-b-4711	Usual walking pace || id:ukb-b-4711	TRUE	reported	igd	2	TRUE
29	rs2439823	G	A	G	A	-0.0072789	0.0136	0.545578	0.4894	FALSE	FALSE	FALSE	finn-b-DM_NEPHROPATHY_EXMORE	10	99778226	0.0259	NA	0.5993	Diabetic nephropathy (more controls excluded) || id:finn-b-DM_NEPHROPATHY_EXMORE	Diabetic nephropathy (more controls excluded)	Diabetic nephropathy (more controls excluded) || ||	TRUE	igd	NA	NA	NA	NA	NA	NA	NA	459915	0.00127453	1.09999e-08	99778226	10	ukb-b-4711	Usual walking pace || id:ukb-b-4711	TRUE	reported	igd	2	TRUE
30	rs2602731	G	A	G	A	-0.00766675	0.0159	0.681058	0.7565	FALSE	FALSE	FALSE	finn-b-DM_NEPHROPATHY_EXMORE	19	4944771	0.0301	NA	0.5981	Diabetic nephropathy (more controls excluded) || id:finn-b-DM_NEPHROPATHY_EXMORE	Diabetic nephropathy (more controls excluded)	Diabetic nephropathy (more controls excluded) || ||	TRUE	igd	NA	NA	NA	NA	NA	NA	NA	459915	0.00136907	2.1e-08	4944771	19	ukb-b-4711	Usual walking pace || id:ukb-b-4711	TRUE	reported	igd	2	TRUE
31	rs2644135	G	C	G	C	0.00751192	-0.0338	0.655936	0.7055	FALSE	TRUE	FALSE	finn-b-DM_NEPHROPATHY_EXMORE	1	201856256	0.0283	NA	0.2313	Diabetic nephropathy (more controls excluded) || id:finn-b-DM_NEPHROPATHY_EXMORE	Diabetic nephropathy (more controls excluded)	Diabetic nephropathy (more controls excluded) || ||	TRUE	igd	NA	NA	NA	NA	NA	NA	NA	459915	0.00133245	1.7e-08	201856256	1	ukb-b-4711	Usual walking pace || id:ukb-b-4711	TRUE	reported	igd	2	TRUE
32	rs2645979	A	G	A	G	0.00861798	-0.0093	0.357204	0.4349	FALSE	FALSE	FALSE	finn-b-DM_NEPHROPATHY_EXMORE	12	84017043	0.0259	NA	0.719399	Diabetic nephropathy (more controls excluded) || id:finn-b-DM_NEPHROPATHY_EXMORE	Diabetic nephropathy (more controls excluded)	Diabetic nephropathy (more controls excluded) || ||	TRUE	igd	NA	NA	NA	NA	NA	NA	NA	459915	0.00132024	6.70039e-11	84017043	12	ukb-b-4711	Usual walking pace || id:ukb-b-4711	TRUE	reported	igd	2	TRUE
33	rs273512	T	C	T	C	-0.00966507	0.0012	0.405352	0.4423	FALSE	FALSE	FALSE	finn-b-DM_NEPHROPATHY_EXMORE	19	18224729	0.0259	NA	0.9623	Diabetic nephropathy (more controls excluded) || id:finn-b-DM_NEPHROPATHY_EXMORE	Diabetic nephropathy (more controls excluded)	Diabetic nephropathy (more controls excluded) || ||	TRUE	igd	NA	NA	NA	NA	NA	NA	NA	459915	0.00129058	6.89922e-14	18224729	19	ukb-b-4711	Usual walking pace || id:ukb-b-4711	TRUE	reported	igd	2	TRUE
34	rs28519617	G	T	G	T	-0.00812933	0.0076	0.269813	0.2115	FALSE	FALSE	FALSE	finn-b-DM_NEPHROPATHY_EXMORE	3	135874930	0.0316	NA	0.81	Diabetic nephropathy (more controls excluded) || id:finn-b-DM_NEPHROPATHY_EXMORE	Diabetic nephropathy (more controls excluded)	Diabetic nephropathy (more controls excluded) || ||	TRUE	igd	NA	NA	NA	NA	NA	NA	NA	459915	0.0014336	1.40001e-08	135874930	3	ukb-b-4711	Usual walking pace || id:ukb-b-4711	TRUE	reported	igd	2	TRUE
35	rs35711462	G	A	G	A	-0.0071659	-1e-04	0.511213	0.4939	FALSE	FALSE	FALSE	finn-b-DM_NEPHROPATHY_EXMORE	5	50847577	0.0259	NA	0.9976	Diabetic nephropathy (more controls excluded) || id:finn-b-DM_NEPHROPATHY_EXMORE	Diabetic nephropathy (more controls excluded)	Diabetic nephropathy (more controls excluded) || ||	TRUE	igd	NA	NA	NA	NA	NA	NA	NA	459915	0.00126947	1.7e-08	50847577	5	ukb-b-4711	Usual walking pace || id:ukb-b-4711	TRUE	reported	igd	2	TRUE
36	rs4109292	A	G	A	G	0.00735336	-0.0057	0.493943	0.5613	FALSE	FALSE	FALSE	finn-b-DM_NEPHROPATHY_EXMORE	10	126710654	0.026	NA	0.8259	Diabetic nephropathy (more controls excluded) || id:finn-b-DM_NEPHROPATHY_EXMORE	Diabetic nephropathy (more controls excluded)	Diabetic nephropathy (more controls excluded) || ||	TRUE	igd	NA	NA	NA	NA	NA	NA	NA	459915	0.00126787	6.59994e-09	126710654	10	ukb-b-4711	Usual walking pace || id:ukb-b-4711	TRUE	reported	igd	2	TRUE
37	rs4516268	A	C	A	C	0.00983008	0.0141	0.193704	0.2545	FALSE	FALSE	FALSE	finn-b-DM_NEPHROPATHY_EXMORE	17	1846831	0.0296	NA	0.635199	Diabetic nephropathy (more controls excluded) || id:finn-b-DM_NEPHROPATHY_EXMORE	Diabetic nephropathy (more controls excluded)	Diabetic nephropathy (more controls excluded) || ||	TRUE	igd	NA	NA	NA	NA	NA	NA	NA	459915	0.00160664	9.49992e-10	1846831	17	ukb-b-4711	Usual walking pace || id:ukb-b-4711	TRUE	reported	igd	2	TRUE
38	rs45583845	G	C	G	C	-0.0198998	-0.094	0.034279	0.02868	FALSE	TRUE	FALSE	finn-b-DM_NEPHROPATHY_EXMORE	14	57858194	0.0776	NA	0.2258	Diabetic nephropathy (more controls excluded) || id:finn-b-DM_NEPHROPATHY_EXMORE	Diabetic nephropathy (more controls excluded)	Diabetic nephropathy (more controls excluded) || ||	TRUE	igd	NA	NA	NA	NA	NA	NA	NA	459915	0.0036328	4.30002e-08	57858194	14	ukb-b-4711	Usual walking pace || id:ukb-b-4711	TRUE	reported	igd	2	TRUE
39	rs4643373	C	T	C	T	0.0077266	-0.0674	0.299973	0.2859	FALSE	FALSE	FALSE	finn-b-DM_NEPHROPATHY_EXMORE	17	47123423	0.0286	NA	0.0185498	Diabetic nephropathy (more controls excluded) || id:finn-b-DM_NEPHROPATHY_EXMORE	Diabetic nephropathy (more controls excluded)	Diabetic nephropathy (more controls excluded) || ||	TRUE	igd	NA	NA	NA	NA	NA	NA	NA	459915	0.00138223	2.30001e-08	47123423	17	ukb-b-4711	Usual walking pace || id:ukb-b-4711	TRUE	reported	igd	2	TRUE
40	rs4715208	G	A	G	A	-0.0083844	-0.0149	0.752863	0.7537	FALSE	FALSE	FALSE	finn-b-DM_NEPHROPATHY_EXMORE	6	50829471	0.03	NA	0.6203	Diabetic nephropathy (more controls excluded) || id:finn-b-DM_NEPHROPATHY_EXMORE	Diabetic nephropathy (more controls excluded)	Diabetic nephropathy (more controls excluded) || ||	TRUE	igd	NA	NA	NA	NA	NA	NA	NA	459915	0.00146572	1.09999e-08	50829471	6	ukb-b-4711	Usual walking pace || id:ukb-b-4711	TRUE	reported	igd	2	TRUE
41	rs4839898	A	G	A	G	0.0130564	-0.015	0.109786	0.11	FALSE	FALSE	FALSE	finn-b-DM_NEPHROPATHY_EXMORE	6	97546759	0.0415	NA	0.7181	Diabetic nephropathy (more controls excluded) || id:finn-b-DM_NEPHROPATHY_EXMORE	Diabetic nephropathy (more controls excluded)	Diabetic nephropathy (more controls excluded) || ||	TRUE	igd	NA	NA	NA	NA	NA	NA	NA	459915	0.00206037	2.30001e-10	97546759	6	ukb-b-4711	Usual walking pace || id:ukb-b-4711	TRUE	reported	igd	2	TRUE
42	rs55680124	T	C	T	C	-0.010742	-0.0576	0.154913	0.1177	FALSE	FALSE	FALSE	finn-b-DM_NEPHROPATHY_EXMORE	2	105984624	0.0405	NA	0.1547	Diabetic nephropathy (more controls excluded) || id:finn-b-DM_NEPHROPATHY_EXMORE	Diabetic nephropathy (more controls excluded)	Diabetic nephropathy (more controls excluded) || ||	TRUE	igd	NA	NA	NA	NA	NA	NA	NA	459915	0.00174984	8.30004e-10	105984624	2	ukb-b-4711	Usual walking pace || id:ukb-b-4711	TRUE	reported	igd	2	TRUE
43	rs57800857	C	A	C	A	0.00867607	0.1223	0.36486	0.0006454	FALSE	FALSE	FALSE	finn-b-DM_NEPHROPATHY_EXMORE	4	140863365	0.5847	NA	0.8343	Diabetic nephropathy (more controls excluded) || id:finn-b-DM_NEPHROPATHY_EXMORE	Diabetic nephropathy (more controls excluded)	Diabetic nephropathy (more controls excluded) || ||	TRUE	igd	NA	NA	NA	NA	NA	NA	NA	459915	0.00132214	5.30029e-11	140863365	4	ukb-b-4711	Usual walking pace || id:ukb-b-4711	TRUE	reported	igd	2	TRUE
44	rs613872	T	G	T	G	-0.0147074	-0.0139	0.825829	0.841	FALSE	FALSE	FALSE	finn-b-DM_NEPHROPATHY_EXMORE	18	53210302	0.0353	NA	0.6931	Diabetic nephropathy (more controls excluded) || id:finn-b-DM_NEPHROPATHY_EXMORE	Diabetic nephropathy (more controls excluded)	Diabetic nephropathy (more controls excluded) || ||	TRUE	igd	NA	NA	NA	NA	NA	NA	NA	459915	0.00167052	1.29987e-18	53210302	18	ukb-b-4711	Usual walking pace || id:ukb-b-4711	TRUE	reported	igd	2	TRUE
45	rs62048402	A	G	A	G	-0.00987537	0.0593	0.403579	0.4157	FALSE	FALSE	FALSE	finn-b-DM_NEPHROPATHY_EXMORE	16	53803223	0.0262	NA	0.0234698	Diabetic nephropathy (more controls excluded) || id:finn-b-DM_NEPHROPATHY_EXMORE	Diabetic nephropathy (more controls excluded)	Diabetic nephropathy (more controls excluded) || ||	TRUE	igd	NA	NA	NA	NA	NA	NA	NA	459915	0.00129011	1.9002e-14	53803223	16	ukb-b-4711	Usual walking pace || id:ukb-b-4711	TRUE	reported	igd	2	TRUE
46	rs6763292	G	A	G	A	0.00958833	-0.0626	0.780939	0.8231	FALSE	FALSE	FALSE	finn-b-DM_NEPHROPATHY_EXMORE	3	129044705	0.0341	NA	0.06615	Diabetic nephropathy (more controls excluded) || id:finn-b-DM_NEPHROPATHY_EXMORE	Diabetic nephropathy (more controls excluded)	Diabetic nephropathy (more controls excluded) || ||	TRUE	igd	NA	NA	NA	NA	NA	NA	NA	459915	0.00153076	3.79997e-10	129044705	3	ukb-b-4711	Usual walking pace || id:ukb-b-4711	TRUE	reported	igd	2	TRUE
47	rs7789719	C	T	C	T	0.00854199	-0.0081	0.782126	0.7593	FALSE	FALSE	FALSE	finn-b-DM_NEPHROPATHY_EXMORE	7	66893916	0.0303	NA	0.7901	Diabetic nephropathy (more controls excluded) || id:finn-b-DM_NEPHROPATHY_EXMORE	Diabetic nephropathy (more controls excluded)	Diabetic nephropathy (more controls excluded) || ||	TRUE	igd	NA	NA	NA	NA	NA	NA	NA	459915	0.00153719	2.69998e-08	66893916	7	ukb-b-4711	Usual walking pace || id:ukb-b-4711	TRUE	reported	igd	2	TRUE
48	rs7795394	A	T	A	T	0.00930493	0.0089	0.624965	0.7099	FALSE	TRUE	FALSE	finn-b-DM_NEPHROPATHY_EXMORE	7	113560607	0.0284	NA	0.754401	Diabetic nephropathy (more controls excluded) || id:finn-b-DM_NEPHROPATHY_EXMORE	Diabetic nephropathy (more controls excluded)	Diabetic nephropathy (more controls excluded) || ||	TRUE	igd	NA	NA	NA	NA	NA	NA	NA	459915	0.00130867	1.20005e-12	113560607	7	ukb-b-4711	Usual walking pace || id:ukb-b-4711	TRUE	reported	igd	2	TRUE
49	rs7896518	G	A	G	A	0.00999095	-0.0283	0.427878	0.4726	FALSE	FALSE	FALSE	finn-b-DM_NEPHROPATHY_EXMORE	10	65133822	0.0259	NA	0.2743	Diabetic nephropathy (more controls excluded) || id:finn-b-DM_NEPHROPATHY_EXMORE	Diabetic nephropathy (more controls excluded)	Diabetic nephropathy (more controls excluded) || ||	TRUE	igd	TRUE	rs7896518	rs7923609	G	A	G	A	459915	0.00129269	1.10002e-14	65104500	10	ukb-b-4711	Usual walking pace || id:ukb-b-4711	TRUE	reported	igd	2	TRUE
50	rs8010773	C	T	C	T	-0.00816754	-8e-04	0.38208	0.2916	FALSE	FALSE	FALSE	finn-b-DM_NEPHROPATHY_EXMORE	14	46956863	0.0285	NA	0.9779	Diabetic nephropathy (more controls excluded) || id:finn-b-DM_NEPHROPATHY_EXMORE	Diabetic nephropathy (more controls excluded)	Diabetic nephropathy (more controls excluded) || ||	TRUE	igd	NA	NA	NA	NA	NA	NA	NA	459915	0.00130079	3.40001e-10	46956863	14	ukb-b-4711	Usual walking pace || id:ukb-b-4711	TRUE	reported	igd	2	TRUE
51	rs8011870	A	G	A	G	-0.00782739	-0.0179	0.288257	0.438	FALSE	FALSE	FALSE	finn-b-DM_NEPHROPATHY_EXMORE	14	80173397	0.0261	NA	0.4923	Diabetic nephropathy (more controls excluded) || id:finn-b-DM_NEPHROPATHY_EXMORE	Diabetic nephropathy (more controls excluded)	Diabetic nephropathy (more controls excluded) || ||	TRUE	igd	NA	NA	NA	NA	NA	NA	NA	459915	0.00140635	2.59998e-08	80173397	14	ukb-b-4711	Usual walking pace || id:ukb-b-4711	TRUE	reported	igd	2	TRUE
52	rs8028757	T	A	T	A	0.0107284	0.0256	0.130387	0.06127	FALSE	TRUE	FALSE	finn-b-DM_NEPHROPATHY_EXMORE	15	75824479	0.0537	NA	0.6344	Diabetic nephropathy (more controls excluded) || id:finn-b-DM_NEPHROPATHY_EXMORE	Diabetic nephropathy (more controls excluded)	Diabetic nephropathy (more controls excluded) || ||	TRUE	igd	TRUE	rs8028757	rs4886714	T	A	T	C	459915	0.00192335	2.39999e-08	75822794	15	ukb-b-4711	Usual walking pace || id:ukb-b-4711	TRUE	reported	igd	2	TRUE
53	rs819167	G	A	G	A	-0.0157993	-0.1051	0.936466	0.9073	FALSE	FALSE	FALSE	finn-b-DM_NEPHROPATHY_EXMORE	20	32903687	0.0445	NA	0.0180601	Diabetic nephropathy (more controls excluded) || id:finn-b-DM_NEPHROPATHY_EXMORE	Diabetic nephropathy (more controls excluded)	Diabetic nephropathy (more controls excluded) || ||	TRUE	igd	NA	NA	NA	NA	NA	NA	NA	459915	0.00259282	1.09999e-09	32903687	20	ukb-b-4711	Usual walking pace || id:ukb-b-4711	TRUE	reported	igd	2	TRUE
54	rs830627	A	G	A	G	0.00742054	-0.0454	0.417471	0.4977	FALSE	FALSE	FALSE	finn-b-DM_NEPHROPATHY_EXMORE	3	71675270	0.0259	NA	0.0793104	Diabetic nephropathy (more controls excluded) || id:finn-b-DM_NEPHROPATHY_EXMORE	Diabetic nephropathy (more controls excluded)	Diabetic nephropathy (more controls excluded) || ||	TRUE	igd	NA	NA	NA	NA	NA	NA	NA	459915	0.00128505	7.69999e-09	71675270	3	ukb-b-4711	Usual walking pace || id:ukb-b-4711	TRUE	reported	igd	2	TRUE
55	rs891387	C	T	C	T	0.00786028	-0.0263	0.49494	0.5141	FALSE	FALSE	FALSE	finn-b-DM_NEPHROPATHY_EXMORE	18	21103909	0.026	NA	0.3116	Diabetic nephropathy (more controls excluded) || id:finn-b-DM_NEPHROPATHY_EXMORE	Diabetic nephropathy (more controls excluded)	Diabetic nephropathy (more controls excluded) || ||	TRUE	igd	NA	NA	NA	NA	NA	NA	NA	459915	0.00126616	5.39995e-10	21103909	18	ukb-b-4711	Usual walking pace || id:ukb-b-4711	TRUE	reported	igd	2	TRUE
56	rs9366651	T	G	T	G	0.00948542	-0.0355	0.507037	0.6306	FALSE	FALSE	FALSE	finn-b-DM_NEPHROPATHY_EXMORE	6	26336696	0.0271	NA	0.1901	Diabetic nephropathy (more controls excluded) || id:finn-b-DM_NEPHROPATHY_EXMORE	Diabetic nephropathy (more controls excluded)	Diabetic nephropathy (more controls excluded) || ||	TRUE	igd	NA	NA	NA	NA	NA	NA	NA	459915	0.00127132	8.60003e-14	26336696	6	ukb-b-4711	Usual walking pace || id:ukb-b-4711	TRUE	reported	igd	2	TRUE
57	rs9783304	T	G	T	G	0.00763598	-0.0483	0.689164	0.6949	FALSE	FALSE	FALSE	finn-b-DM_NEPHROPATHY_EXMORE	11	43660255	0.028	NA	0.0852806	Diabetic nephropathy (more controls excluded) || id:finn-b-DM_NEPHROPATHY_EXMORE	Diabetic nephropathy (more controls excluded)	Diabetic nephropathy (more controls excluded) || ||	TRUE	igd	NA	NA	NA	NA	NA	NA	NA	459915	0.00136834	2.39999e-08	43660255	11	ukb-b-4711	Usual walking pace || id:ukb-b-4711	TRUE	reported	igd	2	TRUE
