# Supplementary material for: Causality between sarcopenia and diabetic nephropathy: a bidirectional Mendelian randomization study
Source: Front Endocrinol (Lausanne). 2023 May 22;14:1188972. doi: 10.3389/fendo.2023.1188972 (PMC10239922; doi:10.3389/fendo.2023.1188972)
Supplement: Supplementary file 5 [file DataSheet_5.csv]

	SNP	effect_allele.exposure	other_allele.exposure	effect_allele.outcome	other_allele.outcome	beta.exposure	beta.outcome	eaf.exposure	eaf.outcome	remove	palindromic	ambiguous	id.outcome	chr	pos	se.outcome	samplesize.outcome	pval.outcome	outcome	originalname.outcome	outcome.deprecated	mr_keep.outcome	data_source.outcome	chr.exposure	pos.exposure	se.exposure	samplesize.exposure	pval.exposure	id.exposure	exposure	mr_keep.exposure	pval_origin.exposure	data_source.exposure	action	mr_keep
1	rs115740976	C	T	C	T	0.2905	0.0281463	0.06022	0.020171	FALSE	FALSE	FALSE	ebi-a-GCST90000027	2	171763975	0.00903947	244730	0.000359998	Appendicular lean mass || id:ebi-a-GCST90000027	Appendicular lean mass	Appendicular lean mass || ||	TRUE	igd	2	171763975	0.0553	NA	1.49799e-07	finn-b-DM_NEPHROPATHY_EXMORE	|| id:finn-b-DM_NEPHROPATHY_EXMORE	TRUE	reported	igd	2	TRUE
2	rs116904056	T	C	T	C	0.4302	0.00570064	0.02296	0.035683	FALSE	FALSE	FALSE	ebi-a-GCST90000027	9	129240609	0.00697698	244730	0.42	Appendicular lean mass || id:ebi-a-GCST90000027	Appendicular lean mass	Appendicular lean mass || ||	TRUE	igd	9	129240609	0.0887	NA	1.242e-06	finn-b-DM_NEPHROPATHY_EXMORE	|| id:finn-b-DM_NEPHROPATHY_EXMORE	TRUE	reported	igd	2	TRUE
3	rs148794147	A	G	A	G	0.4321	-0.00691876	0.01965	0.020095	FALSE	FALSE	FALSE	ebi-a-GCST90000027	16	12308053	0.0092995	244730	0.48	Appendicular lean mass || id:ebi-a-GCST90000027	Appendicular lean mass	Appendicular lean mass || ||	TRUE	igd	16	12308053	0.0941	NA	4.38198e-06	finn-b-DM_NEPHROPATHY_EXMORE	|| id:finn-b-DM_NEPHROPATHY_EXMORE	TRUE	reported	igd	2	TRUE
4	rs2476601	G	A	G	A	-0.1765	-0.00435992	0.8529	0.899224	FALSE	FALSE	FALSE	ebi-a-GCST90000027	1	114377568	0.00417817	244730	0.33	Appendicular lean mass || id:ebi-a-GCST90000027	Appendicular lean mass	Appendicular lean mass || ||	TRUE	igd	1	114377568	0.0361	NA	1.04201e-06	finn-b-DM_NEPHROPATHY_EXMORE	|| id:finn-b-DM_NEPHROPATHY_EXMORE	TRUE	reported	igd	2	TRUE
5	rs2852217	T	C	T	C	0.1356	-0.000416852	0.7149	0.733937	FALSE	FALSE	FALSE	ebi-a-GCST90000027	11	120647226	0.00288228	244730	0.81	Appendicular lean mass || id:ebi-a-GCST90000027	Appendicular lean mass	Appendicular lean mass || ||	TRUE	igd	11	120647226	0.0286	NA	2.13501e-06	finn-b-DM_NEPHROPATHY_EXMORE	|| id:finn-b-DM_NEPHROPATHY_EXMORE	TRUE	reported	igd	2	TRUE
6	rs34771920	T	A	T	A	0.2179	-0.00247277	0.0887	0.10982	FALSE	TRUE	FALSE	ebi-a-GCST90000027	3	29816198	0.00412753	244730	0.27	Appendicular lean mass || id:ebi-a-GCST90000027	Appendicular lean mass	Appendicular lean mass || ||	TRUE	igd	3	29816198	0.0462	NA	2.38002e-06	finn-b-DM_NEPHROPATHY_EXMORE	|| id:finn-b-DM_NEPHROPATHY_EXMORE	TRUE	reported	igd	2	TRUE
7	rs34872471	C	T	C	T	0.1551	0.00451893	0.1963	0.290972	FALSE	FALSE	FALSE	ebi-a-GCST90000027	10	114754071	0.0028067	244730	0.0920005	Appendicular lean mass || id:ebi-a-GCST90000027	Appendicular lean mass	Appendicular lean mass || ||	TRUE	igd	10	114754071	0.0326	NA	1.93999e-06	finn-b-DM_NEPHROPATHY_EXMORE	|| id:finn-b-DM_NEPHROPATHY_EXMORE	TRUE	reported	igd	2	TRUE
8	rs3746025	G	A	G	A	0.42	-0.0108818	0.02114	0.018412	FALSE	FALSE	FALSE	ebi-a-GCST90000027	19	33317748	0.0096838	244730	0.24	Appendicular lean mass || id:ebi-a-GCST90000027	Appendicular lean mass	Appendicular lean mass || ||	TRUE	igd	19	33317748	0.0909	NA	3.83999e-06	finn-b-DM_NEPHROPATHY_EXMORE	|| id:finn-b-DM_NEPHROPATHY_EXMORE	TRUE	reported	igd	2	TRUE
10	rs7742705	A	G	A	G	0.1442	0.00395698	0.2213	0.243909	FALSE	FALSE	FALSE	ebi-a-GCST90000027	6	145001253	0.00295774	244730	0.14	Appendicular lean mass || id:ebi-a-GCST90000027	Appendicular lean mass	Appendicular lean mass || ||	TRUE	igd	6	145001253	0.0312	NA	3.72598e-06	finn-b-DM_NEPHROPATHY_EXMORE	|| id:finn-b-DM_NEPHROPATHY_EXMORE	TRUE	reported	igd	2	TRUE
